# Supplementary material for: Lateral parabrachial FoxP2 neurons regulate respiratory responses to hypercapnia
Source: Nat Commun. 2024 May 25;15:4475. doi: 10.1038/s41467-024-48773-5 (PMC11128025; doi:10.1038/s41467-024-48773-5)
Supplement: Supplementary file 8 — Source Data [file 41467_2024_48773_MOESM8_ESM.xlsx]

## Sheet: Table-1
Table-1
% of FoXP2activated	PBclFoxp2	KF-FoxP2	%PBel-non-FoxP2	KF-non-FoxP2	PBcl-nonFoxp2	treatment
sk02	32.32	35.9153	41.791	23.1479	18.6264	Co2
sk03	45.15	55.2114	45.4545	21.8371	21.8546	Co2
sk04	24.27	36.975	48.3871	21.8254	18.5204	Co2
sk05	19.75	37.5	69.0217	19.18	20.2115	Co2
sk06	30.86	25.6806	50.8	27.0147	19.5387	Co2
mean	30.47	38.2565	51.0909	22.601	19.7503
SEM	4.315	4.761	4.7	1.3	0.8
% of FoXP2activated	PBclFoxp2	KF-FoxP2	%PBel-non-FoxP2	KF-non-FoxP2	PBcl-nonFoxp2	treatment
sk07	3.94	8.468	12.1	21.9456	21.5	Control-air
sk08	10.77	6.33601	23.02	18.8586	24.6079	Control-air
sk09	13.338	10.1716	18.01	24.5401	16.5	Control-air
mean	9.34934	8.32521	17.71	21.7814	20.8693
SEM	2.804	1.11	3.2	1.6	3.1

## Sheet: Fig1
Fig.1e									Fig.1f
% of FoXP2activated	LPB	KF	treatment							#of Cfosthat are FoxP2	LPB	KF	treatment	#of Cfosthat are FoxP2	LPB	KF	treatment
sk02	32.32	35.9153	Co2	% of FoXP2activated	LPB	KF	treatment			sk07	25	58.0592	Control-air	sk02	81.3736	56.8521	Co2
sk03	45.15	55.2114	Co2	sk07	3.94	8.468	Control-air			sk08	49.0544	52.5	Control-air	sk03	73.1454	68.1629	Co2
sk04	24.27	36.975	Co2	sk08	10.77	6.33601	Control-air			sk09	50.4613	44.7394	Control-air	sk04	76.4796	78.1746	Co2
sk05	19.75	37.5	Co2	sk09	13.338	10.1716	Control-air							sk05	75.7885	80.1829	Co2
sk06	30.86	25.6806	Co2											sk06	80.4613	72.98	Co2
mean	30.47	38.2565		mean	9.34934	8.32521				mean	41.5052	51.7662			77.4497	71.2705
SEM	4.315	4.761		SEM	2.804	1.11				SEM	8.263	3.863			1.528	4.169

## Sheet: Fig2
Fig2e	Normalized values of DF/F poltted as heat map in 59 trials recorded in n=5 mice																															Fig.2f	DF/F (mean)	SEM	Fig.2h	RR (mean)	SEM	Fig.2i	VT (mean)	SEM
X axis	-15	-14	-13	-12	-11	-10	-9	-8	-7	-6	-5	-4	-3	-2	-1	0	1	2	3	4	5	6	7	8	9	10	11	12	13	14		-15	0.997652	0.00589676		154.518	4.44709		0.0478	0.00463068
59	0.265493	0.265493	0.357307	0.426167	0.24254	0.0359602	0.0130069	-0.00994644	-0.0558531	-0.10176	-0.17062	-0.23948	-0.23948	-0.216526	-0.00994644	-0.491966	-0.423106	-0.23948	-0.0328998	0.196634	0.632747	1	0.885233	0.288447	-0.147666	-0.44606	-0.354246	-0.147666	-0.51492	-0.767406		-14	0.996048	0.00585928		160.441	4.90877		0.046	0.0046122
58	0.490196	0.392157	0.156863	0	-0.0784314	-0.0980392	-0.137255	-0.215686	-0.254902	-0.235294	-0.333333	-0.352941	-0.235294	-0.176471	-0.176471	-0.294118	-0.215686	-0.156863	-0.196078	-0.196078	-0.196078	-0.235294	-0.254902	-0.0784314	0.137255	0.176471	0.54902	1	0.72549	0.490196		-13	0.994784	0.0056594		160.605	5.35799		0.0454	0.0042651
57	-0.25261	-0.25261	-0.340292	-0.277662	-0.327766	-0.352818	-0.302714	-0.164927	-0.177453	-0.227557	-0.25261	-0.25261	-0.227557	-0.277662	-0.152401	-0.114823	-0.102296	-0.0521921	-0.0521921	-0.0772443	0.0480167	0.323591	0.373695	0.248434	0.19833	0.336117	0.436326	0.636743	1	0.636743		-12	0.993131	0.0055577		160.985	5.51274		0.0434	0.00509819
56	0.0156429	0.0270889	-0.0873712	-0.156047	-0.156047	-0.110263	-0.167493	-0.224723	-0.201831	-0.121709	-0.156047	-0.133155	-0.133155	-0.133155	-0.190385	0.084319	0.152995	0.0270889	-0.0644792	-0.0644792	-0.0644792	-0.110263	-0.0988172	-0.00724914	-0.0186952	-0.110263	-0.0644792	0.370469	1	0.896986		-11	0.993779	0.00561498		163.461	5.19386		0.0439	0.00458695
55	0.111425	0.090268	0.0479549	0.090268	-0.0366714	-0.121298	-0.0789845	-0.0578279	-0.163611	-0.184767	-0.205924	-0.0578279	0.0479549	-0.0578279	-0.0789845	-0.121298	-0.142454	-0.269394	-0.29055	-0.29055	-0.269394	-0.269394	-0.205924	-0.205924	-0.100141	0.0267983	0.280677	1	0.957687	0.555712		-10	0.992138	0.00556526		156.825	4.20791		0.0465	0.0046307
54	-0.239845	-0.239845	-0.250442	-0.176263	-0.155069	-0.165666	-0.165666	-0.123278	-0.102084	-0.18686	-0.197457	-0.229248	-0.239845	-0.239845	-0.229248	-0.197457	-0.229248	-0.239845	-0.282232	-0.239845	-0.155069	-0.102084	-0.0808901	0.141646	0.438361	0.766867	1	0.841046	0.703285	0.576122		-9	0.993678	0.00569809		156.704	5.41015		0.0495	0.00423914
53	-0.0720667	-0.0363311	-0.0899345	0.03514	0.124479	0.124479	0.0708755	0.0530077	0.03514	-0.0899345	0.0530077	0.142347	0.0172722	-0.0184634	-0.12567	-0.357951	-0.411554	-0.357951	-0.357951	-0.375819	-0.28648	-0.232877	-0.12567	-0.161406	-0.215009	0.0887433	0.19595	0.481834	0.892793	1		-8	0.992735	0.00566035		157.503	4.67985		0.0473	0.00465052
52	-0.467953	-0.48346	-0.529979	-0.529979	-0.52481	-0.509304	-0.452447	-0.48346	-0.498966	-0.452447	-0.467953	-0.509304	-0.452447	-0.457615	-0.462784	0.922467	0.695038	0.374569	0.271192	0.390076	0.374569	0.322881	0.695038	0.565817	1	0.581323	0.260855	0.141971	0.116127	0.570986		-7	0.991624	0.00561645		158.217	4.69422		0.046	0.005529
51	0.359823	0.359823	0.426049	0.0949227	-0.147903	-0.125828	-0.147903	-0.214128	-0.0154525	-0.147903	-0.125828	-0.0596026	-0.0375276	-0.0816777	-0.125828	-0.214128	-0.236203	-0.236203	-0.258278	-0.125828	-0.169978	0.139073	0.00662252	-0.169978	-0.103753	-0.0816777	0.0949227	-0.0154525	0.359823	1		-6	0.991712	0.00552147		160.91	4.41865		0.0448	0.00465596
50	-0.616438	-0.452055	-0.479452	-0.424658	-0.589041	-0.69863	-0.561644	-0.424658	-0.561644	-0.506849	-0.39726	-0.342466	-0.39726	-0.424658	-0.260274	0.0410959	-0.0684932	0.123288	0.287671	0.561644	1	0.835616	0.616438	0.452055	0.287671	0.452055	0.561644	0.780822	0.726027	0.479452		-5	0.991056	0.00552802		159.04	4.74018		0.0463	0.00523261
49	-0.127013	-0.207513	-0.0733453	-0.100179	-0.0465116	-0.18068	-0.207513	-0.288014	-0.234347	-0.207513	-0.127013	-0.288014	-0.207513	0.194991	0.00715564	0.168157	0.0339893	0.00715564	0.141324	0.141324	-0.0465116	-0.019678	0.275492	-0.127013	-0.261181	-0.288014	-0.234347	0.302326	1	1		-4	0.99084	0.00549316		154.971	4.06588		0.0442	0.00343862
48	-0.424837	-0.437908	-0.437908	-0.477124	-0.346405	-0.24183	-0.189542	-0.372549	-0.320261	-0.333333	-0.398693	-0.424837	-0.385621	-0.359477	-0.411765	0.124183	-0.00653595	0.0588235	-0.0326797	-0.0980392	-0.111111	0.215686	0.0196078	0.686275	0.79085	0.529412	0.620915	0.816993	0.947712	1		-3	0.990384	0.00537298		154.245	3.89257		0.0449	0.00444137
47	-0.576404	-0.600564	-0.552245	-0.522046	-0.516006	-0.540165	-0.540165	-0.491846	-0.534125	-0.552245	-0.522046	-0.522046	-0.534125	-0.588484	-0.588484	0.365814	0.444333	0.788605	0.601369	0.504731	0.534931	1	0.975841	0.710087	0.637608	0.969801	0.498691	0.027582	0.0879807	0.0336219		-2	0.990345	0.00511874		162.179	5.79483		0.0444	0.00506272
46	0.660057	0.320113	-0.104816	-0.614731	-0.359773	-0.01983	-0.529745	-0.529745	-0.529745	0.320113	0.320113	0.150142	0.235127	-0.189802	-0.274788	-1.03966	-0.869688	-0.869688	-0.274788	-0.01983	1	0.235127	-0.274788	0.575071	0.575071	1	0.0651558	0.490085	0.320113	0.235127		-1	0.990999	0.00521566		161.86	5.06106		0.04561	0.00455351
45	-0.097561	-0.0792683	-0.0426829	-0.152439	-0.207317	-0.243902	-0.152439	-0.00609756	0.103659	0.25	0.103659	0.121951	-0.0243902	-0.0243902	-0.0792683	-0.0243902	-0.0609756	-0.134146	-0.0792683	-0.152439	0.0487805	-0.00609756	-0.115854	-0.00609756	-0.189024	-0.134146	-0.115854	-0.170732	0.670732	1		0	0.991576	0.00539744		161.921	5.66636		0.045	0.00532514
44	-0.0978957	0.0118939	0.176578	0.0118939	-0.0704483	-0.0155535	-0.0430009	-0.0155535	-0.207685	-0.235133	-0.0704483	-0.180238	-0.15279	-0.207685	-0.180238	-0.180238	0.0393413	-0.180238	-0.15279	1	0.725526	0.36871	0.0667887	-0.0704483	0.0118939	-0.125343	-0.125343	0.0393413	-0.0155535	-0.125343		1	0.99686	0.00585984		160.168	6.24141		0.0483	0.00450408
43	0.0533981	0.0169903	0.126214	0.34466	0.126214	-0.0558252	-0.274272	-0.201456	-0.31068	-0.456311	-0.347087	-0.492718	-0.711165	-0.856796	-0.783981	-0.347087	-0.492718	-0.128641	-0.092233	-0.128641	0.0533981	0.199029	0.490291	0.308252	0.526699	0.599515	0.817961	1	0.635922	0.381068		2	0.997175	0.0055875		172.264	7.12491		0.0482	0.00564055
42	0.0886076	0.126582	-0.0632911	-0.101266	0.126582	-0.21519	-0.139241	-0.21519	-0.291139	-0.329114	0.0886076	0.0506329	0.126582	0.0126582	-0.101266	-0.0632911	-0.139241	0.202532	1	0.506329	0.43038	0.278481	0.202532	-0.0632911	-0.0632911	-0.443038	-0.556962	-0.101266	-0.0253165	-0.329114		3	1.00234	0.00598407		173.338	9.42457		0.0464	0.00465777
41	-0.124045	-0.0476537	0.0287377	-0.0149145	0.0505638	0.0069116	-0.00400146	0.0505638	-0.0258276	-0.102219	-0.134958	-0.167697	-0.167697	-0.200437	-0.255002	-0.200437	-0.17861	-0.233176	-0.156784	-0.134958	-0.200437	-0.21135	-0.189523	-0.124045	-0.0585668	-0.102219	0.46526	0.574391	0.85813	1		4	1.0288	0.00727077		179.397	7.86027		0.0511	0.00459656
40	0.266123	0.66642	0.710897	0.48851	0.399555	-0.134173	-0.223128	-0.223128	-0.267606	-0.489993	-0.223128	-0.0674574	0.110452	-0.00074129	0.0882135	0.733136	0.110452	-0.0452187	-0.0896961	-0.53447	-0.667902	-0.667902	-0.489993	-0.178651	-0.35656	-0.53447	-0.00074129	0.332839	0.288362	1		5	1.04455	0.00785781		183.588	7.93739		0.0501	0.0060849
39	-0.272455	-0.212575	-0.392216	-0.377246	-0.437126	0.101796	0.326347	0.206587	0.0269461	-0.137725	-0.137725	-0.197605	-0.242515	-0.362275	-0.332335	-0.571856	-0.631737	-0.422156	-0.407186	-0.347305	0.191617	0.206587	0.236527	0.520958	0.745509	1	0.835329	0.491018	0.461078	0.131737		6	1.04646	0.00835023		181.053	8.01166		0.0483	0.00449401
38	0.0267082	0.0562019	-0.0666885	-0.174832	-0.204326	-0.238735	-0.27806	-0.145338	-0.0716041	0.0021301	-0.0273636	0.0316238	-0.00278552	-0.086351	-0.169916	-0.150254	-0.0814354	-0.0568573	0.0021301	0.0217926	0.0217926	0.110274	0.15943	0.115189	0.0119613	-0.00278552	-0.0470261	-0.022448	0.267573	1		7	1.04194	0.010739		179.19	5.5016		0.0521	0.0052546
37	NaN	0.137236	-0.141075	-0.224568	-0.127159	-0.238484	-0.28023	0.0398273	-0.00191939	-0.141075	-0.321977	-0.433301	-0.53071	-0.600288	-0.558541	0.123321	0.3738	0.610365	0.763436	0.735605	1	0.638196	0.290307	0.0537428	-0.168906	-0.0158349	-0.168906	-0.210653	-0.266315	-0.335893		8	1.04025	0.0099484		186.834	5.62839		0.0494	0.00399528
36	NaN	-0.251127	-0.419189	-0.307147	-0.456536	-0.176433	-0.2698	-0.120412	-0.307147	-0.101739	-0.251127	-0.2698	-0.344495	-0.419189	-0.493883	-0.232453	-0.288474	-0.307147	-0.251127	-0.456536	-0.456536	0.215712	0.645203	1	0.813265	0.757244	0.775918	0.831938	0.607856	0.533162		9	1.0395	0.00990943		186.777	6.42704		0.0525	0.00438233
35	-0.0582011	-0.150794	-0.349206	-0.309524	-0.455026	-0.0978836	-0.177249	-0.349206	-0.230159	-0.216931	-0.402116	-0.349206	-0.455026	-0.362434	-0.322751	-0.388889	-0.335979	-0.0185185	-0.0185185	0.153439	0.748677	0.960317	1	0.828042	0.828042	0.444444	0.351852	0.047619	-0.0978836	-0.216931		10	1.036	0.009187		192.468	4.63673		0.063	0.00414129
34	-0.507884	-0.330486	-0.162943	-0.231932	-0.212221	-0.360053	-0.360053	-0.241787	0.162286	0.339685	0.103154	0.201708	0.329829	0.250986	0.0243101	-0.222076	-0.429041	-0.51774	-0.557162	-0.0742444	0.162286	0.586071	0.812746	1	0.181997	-0.0249671	-0.103811	0.487516	0.0932983	-0.399474		11	1.03441	0.00948223		199.87	4.92107		0.06	0.00351008
33	-0.0913099	0.0134117	-0.12438	-0.12438	-0.22359	-0.234613	-0.240125	-0.245637	-0.295242	-0.240125	-0.3228	-0.344847	-0.306265	-0.328312	-0.284218	-0.118868	-0.179497	-0.218078	-0.146427	-0.129892	-0.0417049	-0.0472166	0.0299467	0.118133	0.244902	0.349623	0.674812	1	0.983465	0.873232		12	1.03493	0.0092658		211.968	4.87683		0.0587	0.0044592
32	-0.00746269	0.0485075	0.00373134	0.115672	0.205224	0.0597015	0.0261194	0.00373134	0.19403	0.0261194	0.0261194	-0.0634328	-0.130597	-0.141791	-0.0746269	-0.197761	-0.119403	-0.220149	-0.119403	-0.186567	-0.220149	-0.354478	-0.320896	-0.0298507	-0.119403	-0.208955	0.0597015	0.283582	0.462687	1		13	1.03998	0.0105724		219.64	5.60065		0.0609	0.00414615
31	-0.57087	-0.66115	-0.61601	-0.471562	-0.552814	-0.417394	-0.48059	-0.52573	-0.52573	-0.606982	-0.489618	-0.399338	-0.543786	-0.57087	-0.516702	-0.11947	-0.245862	-0.101414	0.124285	0.647909	0.756244	0.855552	0.68402	0.665964	0.647909	0.72916	0.882636	0.86458	1	0.557629		14	1.04202	0.0116997		221.861	6.29799		0.068	0.00558366
30	1	0.799107	0.296875	0.464286	-0.104911	-0.238839	-0.573661	-0.104911	-0.0379464	-0.0714286	-0.238839	-0.238839	-0.573661	-0.339286	-0.941964	-0.774554	-0.272321	0.363839	0.765625	0.866071	0.397321	0.0290179	0.0290179	0.196429	0.464286	0.598214	-0.0714286	-0.238839	-0.741071	-0.707589		15	1.04488	0.0110107		227.731	9.10873		0.0677	0.00472914
29	-0.10687	-0.183206	-0.145038	-0.234097	-0.0814249	-0.0305344	-0.234097	-0.234097	-0.195929	-0.195929	-0.246819	-0.221374	-0.132316	-0.183206	-0.145038	-0.0814249	0.223919	0.516539	0.529262	1	0.643766	0.211196	0.0458015	-0.119593	-0.0305344	-0.183206	-0.157761	-0.043257	0.0839695	-0.0687023		16	1.04909	0.012928		240.443	9.16275		0.0661	0.00512527
28	0.0326914	-0.222571	-0.168831	-0.115092	-0.289745	-0.141961	-0.168831	-0.168831	-0.115092	-0.182266	-0.168831	-0.30318	-0.128527	-0.0882221	0.1133	-0.141961	0.0595611	-0.0747873	-0.0882221	-0.0210479	0.0461263	-0.0613524	0.0998657	0.0326914	0.1133	0.1133	0.19391	0.301388	0.543215	1
27	0.0232558	0.44186	0.44186	-0.255814	-0.395349	-0.953488	-0.395349	-0.953488	-0.395349	-0.116279	-0.116279	0.44186	0.302326	-0.395349	-0.395349	0.72093	0.44186	0.581395	0.44186	0.302326	0.581395	1	0.44186	0.302326	0.0232558	-0.116279	-0.953488	-0.395349	0.0232558	-0.674419
26	-0.0505837	-0.0505837	0.182879	0.533074	0.299611	-0.0505837	-0.0505837	-0.167315	-0.867704	-0.284047	0.766537	0.182879	-0.634241	-0.167315	-0.167315	-0.167315	0.182879	0.0661479	1	0.182879	-0.400778	-0.750973	-0.51751	-0.284047	0.533074	1	-0.0505837	0.533074	-0.167315	-0.634241
25	-0.209677	-0.187683	-0.143695	-0.209677	-0.27566	-0.0337243	0.0102639	-0.0997067	-0.0777126	-0.209677	-0.209677	-0.209677	-0.341642	-0.297654	-0.297654	-0.0117302	-0.0557185	-0.0777126	0.340176	0.186217	-0.0337243	0.186217	0.0982405	0.0102639	0.164223	0.186217	0.120235	0.0102639	0.670088	1
24	0.144254	-0.222494	-0.320293	-0.466993	-0.466993	-0.515892	-0.491443	-0.442543	-0.418093	-0.271394	-0.369193	-0.442543	-0.418093	-0.418093	-0.442543	-0.246944	-0.0757946	0.290954	0.0220049	-0.00244499	0.0464548	0.657702	0.657702	0.657702	0.853301	1	0.804401	0.437653	0.266504	0.193154
23	-0.0516147	-0.101297	-0.233784	-0.126139	-0.15098	-0.217223	-0.250345	-0.283467	-0.308308	-0.316588	-0.283467	-0.316588	-0.366271	-0.291747	-0.117858	0.362407	0.113994	0.0643113	-0.0019321	0.0394701	0.130555	0.171957	0.271322	0.478333	0.627381	1	0.461772	0.0560309	-0.142699	-0.217223
22	-0.187215	-0.187215	-0.187215	-0.278539	-0.0502283	-0.232877	0.0410959	0.223744	0.360731	0.360731	0.634703	0.269406	0.086758	-0.0502283	-0.324201	0.13242	0.908676	1	0.634703	0.269406	0.13242	-0.00456621	-0.0958904	-0.232877	-0.232877	-0.506849	-0.552511	-0.598174	-0.598174	-0.73516
21	-0.104129	-0.184919	-0.184919	0.165171	0.219031	0.165171	-0.0502693	-0.0502693	-0.238779	-0.131059	-0.184919	-0.319569	-0.292639	-0.238779	-0.104129	1	0.54219	0.29982	0.0843806	0.00359066	-0.104129	-0.157989	0.40754	0.54219	0.192101	0.0574506	-0.184919	-0.292639	-0.373429	-0.481149
20	0.0070922	-0.0460993	0.0425532	-0.0106383	-0.117021	-0.0992908	-0.117021	-0.241135	-0.205674	-0.170213	-0.241135	-0.223404	-0.241135	-0.187943	-0.152482	-0.276596	-0.0815603	-0.0815603	-0.0638298	0.0602837	0.0248227	-0.0638298	-0.0992908	-0.152482	0.574468	0.64539	1	0.450355	0.148936	-0.0815603
19	-0.323043	-0.256891	-0.157663	-0.223815	-0.323043	0.00771775	-0.157663	-0.323043	-0.323043	0.140022	-0.157663	-0.289967	-0.0253583	-0.124587	-0.0253583	0.338479	0.106946	0.305402	0.106946	-0.0584344	-0.0253583	0.173098	0.437707	0.140022	1	0.570011	0.0738699	-0.190739	-0.223815	-0.190739
18	0.117647	-0.00840336	0.0231092	0.0861345	-0.0556723	-0.039916	-0.118697	-0.181723	-0.0714286	-0.197479	-0.228992	-0.260504	-0.15021	-0.15021	-0.0556723	-0.165966	-0.15021	-0.228992	-0.181723	-0.213235	-0.228992	-0.213235	0.322479	1	0.763655	0.432773	0.306723	0.117647	-0.0714286	-0.197479
17	0.441489	-0.117021	0.202128	0.521277	0.12234	0.281915	0.202128	0.601064	0.0425532	-0.276596	-0.117021	0.12234	-0.276596	-0.356383	0.202128	-0.515957	0.12234	0.920213	0.760638	1	0.760638	0.281915	0.0425532	-0.43617	-0.595745	-0.755319	-0.43617	-0.835106	-0.914894	-0.994681
16	-0.273585	-0.226415	-0.34434	-0.391509	-0.415094	-0.485849	-0.485849	-0.391509	-0.509434	-0.580189	-0.627358	-0.650943	-0.627358	-0.603774	-0.485849	0.316038	0.316038	0.268868	0.386792	0.834906	0.787736	1	0.716981	0.528302	0.292453	0.198113	0.457547	0.245283	0.363208	0.386792
15	-0.579249	-0.562083	-0.556361	-0.562083	-0.579249	-0.470532	-0.470532	-0.49342	-0.49342	-0.539195	-0.510586	-0.470532	-0.481976	-0.453366	-0.504864	0.43353	0.639519	1	0.805455	0.570856	0.502193	0.43353	0.353424	0.198932	0.158879	0.496471	0.673851	0.662407	0.467862	0.330536
14	-0.428571	-0.393728	-0.567944	-0.498258	-0.463415	-0.463415	-0.602787	-0.567944	-0.254355	-0.463415	-0.393728	-0.393728	-0.463415	-0.567944	-0.672474	-0.358885	-0.184669	0.756098	0.686411	0.860627	0.407666	0.790941	0.651568	0.686411	0.407666	0.581882	0.337979	0.303136	1	0.268293
13	-0.272431	0.216966	0.0701468	-0.223491	-0.174551	-0.41925	-0.468189	0.0701468	-0.0766721	-0.41925	-0.272431	-0.517129	-0.223491	-0.174551	-0.0766721	0.902121	1	0.902121	0.657423	0.314845	-0.125612	0.0212072	0.559543	0.168026	0.0701468	-0.174551	-0.0277325	-0.37031	-0.615008	-0.32137
12	-0.100299	0.011976	0.146707	0.0344311	-0.010479	0.146707	-0.010479	-0.122754	-0.122754	-0.100299	-0.23503	-0.302395	-0.19012	-0.122754	-0.100299	-0.122754	-0.100299	-0.0553892	-0.100299	-0.14521	-0.23503	-0.302395	-0.0329341	0.0793413	0.0568862	-0.0778443	-0.100299	0.438623	0.775449	1
11	0.0466102	-0.0805085	0.110169	-0.144068	0.173729	0.237288	0.110169	0.0466102	-0.144068	-0.271186	-0.207627	-0.334746	-0.716102	-0.398305	0.0466102	0.809322	1	0.618644	0.300847	0.364407	0.491525	0.237288	-0.0805085	-0.652542	-0.84322	-0.144068	-0.461864	-0.461864	0.0466102	0.300847
10	0.429066	0.636678	0.273356	-0.0899654	-0.141869	0.32526	0.273356	-0.193772	-0.193772	-0.245675	-0.608997	-0.6609	-0.764706	-0.6609	-0.816609	-0.453287	-0.141869	-0.193772	0.273356	0.429066	0.948097	1	0.688581	-0.0380623	-0.0899654	0.16955	0.273356	0.0138408	-0.193772	-0.245675
9	-0.399856	-0.399856	-0.464465	-0.442929	-0.399856	-0.593683	-0.701364	-0.7229	-0.679828	-0.636755	-0.852118	-0.7229	-0.636755	-0.55061	-0.507538	-0.162958	0.0954774	0.0308686	0.396985	0.720029	0.569275	0.698492	0.612347	0.720029	0.935391	1	0.892319	0.892319	0.892319	0.418521
8	0.272237	0.272237	-0.212938	-0.617251	-0.374663	-0.0512129	0.191375	0.272237	-0.293801	0.272237	0.191375	0.3531	0.514825	0.919137	0.514825	-0.859838	-0.617251	0.757412	0.272237	0.919137	1	0.272237	-0.212938	0.0296496	-0.132075	-1.02156	-1.18329	-1.18329	-0.374663	0.110512
7	-0.301653	-0.404959	-0.42562	-0.342975	-0.322314	-0.239669	-0.280992	-0.384298	-0.42562	-0.549587	-0.136364	0.0289256	-0.0950413	-0.0330579	0.0289256	0.27686	0.442149	0.297521	0.0495868	-0.0330579	-0.219008	-0.157025	-0.177686	0.173554	0.297521	0.46281	1	0.896694	0.483471	0.0909091
6	-0.246649	-0.206434	0.155496	0.0348525	-0.206434	-0.206434	-0.367292	-0.206434	-0.0455764	-0.286863	-0.16622	-0.568365	-0.487936	-0.487936	-0.206434	0.557641	1	0.63807	0.356568	0.477212	0.115282	-0.00536193	0.155496	0.115282	-0.206434	0.0348525	-0.00536193	-0.0455764	0.075067	0.235925
5	-0.433744	-0.498914	-0.650978	-0.650978	-0.564084	-0.303403	-0.303403	-0.41202	-0.238233	-0.173063	-0.28168	-0.15134	-0.129616	-0.303403	-0.325127	0.283128	0.0441709	0.131064	0.348298	0.196235	0.174511	0.0658943	-0.0209993	-0.0644461	0.0658943	0.674149	0.80449	0.86966	1	0.847936
4	-0.402597	-0.714286	-1.02597	-0.87013	-0.636364	-0.480519	-0.246753	-0.246753	-0.87013	-0.402597	0.766234	0.376623	0.142857	0.688312	0.454545	-0.480519	-1.1039	-0.558442	0.376623	0.688312	0.454545	0.766234	0.376623	1	0.922078	0.766234	0.0649351	0.298701	0.220779	-0.324675
3	0.43128	0.336493	0.336493	0.336493	-0.137441	-0.374408	-0.327014	-0.469194	-0.516588	-0.469194	-0.0900474	-0.374408	-0.374408	-0.137441	0.241706	-0.658768	0.194313	0.336493	0.668246	1	0.57346	0.71564	0.0521327	-0.232227	-0.611374	-0.184834	0.241706	0.43128	-0.184834	-0.753555
2	-0.0128617	-0.350482	-0.495177	-0.302251	-0.639871	-0.157556	0.37299	0.421222	0.517685	0.0353698	-0.0128617	-0.398714	-0.495177	-0.543408	-0.0610932	0.228296	-0.109325	-0.495177	-0.254019	0.517685	0.710611	0.614148	1	0.758842	0.228296	0.131833	-0.109325	-0.302251	-0.543408	-0.254019
1	-0.445239	-0.377493	-0.321039	-0.242002	-0.343621	-0.445239	-0.422657	-0.467821	-0.366202	-0.411366	-0.445239	-0.512985	-0.354912	-0.467821	-0.445239	0.209635	0.164471	0.288671	0.39029	0.311253	0.446744	0.785472	1	0.8758	0.582236	0.458035	0.299962	0.141889	0.0628528	0.0515619

## Sheet: Fig3
Fig.3g	Values for the normalized heat map for 28 cells
X axis	-30	-29	-28	-27	-26	-25	-24	-23	-22	-21	-20	-19	-18	-17	-16	-15	-14	-13	-12	-11	-10	-9	-8	-7	-6	-5	-4	-3	-2	-1	0	1	2	3	4	5	6	7	8	9	10	11	12	13	14	15	16	17	18
28	0.0971341	0.0689549	0.0704808	0.0911349	0.11157	0.0965481	0.1055	0.164583	0.103066	0.0905033	0.0682938	0.0210254	0.0395917	0.0333377	0.0217308	0.0368643	0.0634277	0.0698506	0.0372652	0.0645285	0.0634826	0.11638	0.222429	0.113647	0.140385	0.13131	0.0795856	0.0691708	0.0992473	0.0488721	0.105945	0.124827	0.107649	0.263082	0.250644	0.224339	0.276734	0.221094	0.237471	0.213596	0.145261	0.253299	0.143107	0.247931	0.331703	0.339443	0.33402	0.387371	0.362429
27	0.18506	0.18612	0.14153	0.161744	0.143921	0.0947196	0.102735	0.0702977	0.0475608	0.0711336	0.0732269	0.108292	0.134722	0.179082	0.151183	0.131343	0.103704	0.14002	0.110683	0.136345	0.143978	0.125524	0.0679759	0.0607886	0.0542615	0.0344795	0.0676322	0.056427	0.02243	0.0214031	0	0.0166083	0.0443018	0.106489	0.171498	0.211142	0.215218	0.180087	0.222901	0.355739	0.473284	0.542538	0.498775	0.38826	0.35236	0.363087	0.291887	0.251939	0.258554
26	0.0284741	0.131362	0.133616	0.128423	0.128354	0.165535	0.163053	0.206646	0.207897	0.177108	0.0438135	0.101074	0.0533624	0.0686467	0.0508825	0.0669795	0.0490025	-0.0134979	0.103755	0.135696	0.0905251	0.194311	0.134029	0.123236	0.208297	0.269193	0.18344	0.184752	0.176837	0.0438245	0.184491	0.152772	0.214009	0.327471	0.328659	0.374899	0.263903	0.327184	0.291964	0.269004	0.165588	0.117117	0.0482963	0.215144	0.372645	0.401059	0.496714	0.434681	0.45176
25	0.508252	0.284384	0.115108	0.172662	0.0905628	0.174355	0.158273	0.113415	0.110876	0.0939484	0.0816758	0.100719	0.0626322	0.0981803	0.0596699	0.0651714	0.0710961	0.0787135	0.101989	0	0.075328	0.0143885	0.170546	0.358866	0.242065	0.151079	0.101566	0.0634786	0.0973339	0.0304697	0.951333	0.709691	0.745239	0.495133	0.475667	0.332628	0.240796	0.155734	0.0702497	0.0744816	0.0359712	0.0249683	0.0647482	0	0.0169276	0.0181972	0.0952179	0.0804063	0.0495133
24	0.303587	0.20282	0.19489	0.197331	0.157768	0.12032	0.114517	0.0483156	0.0394324	0.0910581	0.133881	0.130016	0.156135	0.130782	0.13423	0.180722	0.177394	0.231539	0.16296	0.174635	0.175148	0.130411	0.166098	0.120597	0.0924715	0.059506	0.0506874	0.0643663	0.0561973	0.042926	0.024615	0.0363209	0.105385	0.0892686	0.143276	0.186039	0.134913	0.0957204	0.0837848	0.231268	0.401821	0.513926	0.514924	0.356228	0.26402	0.236543	0.167148	0.162168	0.133065
23	0.010101	0.0511364	-0.0315657	0.153409	0.357955	0.387626	0.272727	0.22601	0.232955	0.403409	0.394571	0.347854	0.320076	0.214646	0.116162	0.0498737	0.0454545	0.176136	-0.0189394	-0.126894	-0.147096	-0.0378788	0.0593434	0.190657	0.165404	0.142677	0.0675505	0.123737	0.21149	0.229167	0	0.010101	0.10101	0.442551	0.323232	0.101641	0.00252525	0.0574495	0.196338	0.167298	0.143308	0.0568182	0.0959596	0.193182	0.212753	0.11553	0.104167	0.17803	0.122475
22	0.339219	0.25944	0.178987	0.23289	0.175258	0.123493	0.214979	0.216395	0.282507	0.172017	0.19961	0.129581	0.140971	0.0854141	0.113893	0.137189	0.083525	0.233881	0.236857	0.19852	0.259922	0.238855	0.193166	0.153305	0.093861	0.119985	0.0939419	0.0209464	0.0267441	0.140464	0.271837	0.390141	0.286678	0.402936	0.415396	0.307472	0.263305	0.228628	0.680628	0.732928	0.516762	0.543465	0.398039	0.271488	0.17878	0.233871	0.218221	0.412962	0.504816
21	0.418153	0.332884	0.313622	0.296359	0.250646	0.20228	0.189877	0.164309	0.160659	0.19974	0.300412	0.290793	0.257963	0.237686	0.22045	0.192279	0.16454	0.171786	0.170686	0.211466	0.191138	0.173224	0.183222	0.143839	0.150221	0.157688	0.142662	0.164392	0.211113	0.21794	0.304881	0.337769	0.302611	0.242221	0.213173	0.181776	0.168712	0.134546	0.0981068	0.280987	0.309535	0.357089	0.293716	0.174108	0.129827	0.102549	0.0537332	0.0645369	0.0668593
20	0.162767	0.128361	0.196756	0.280369	0.272744	0.27767	0.281253	0.360534	0.255979	0.0988081	-0.019307	0.119441	0.314595	0.296219	0.156208	0.288105	0.250043	0.189131	0.234691	0.125606	0.254306	0.443058	0.132181	0.400363	0.0840319	0.283164	0.323925	0.531534	0.406851	0.130334	0.227303	0.62619	0.226237	0.157408	0.177733	0.217791	0.0216907	0.285563	0.439364	0.265759	0.475231	0.60648	0.661694	0.590402	0.438361	0.342529	0.342048	0.280219	0.276312
19	0.352508	0.233912	0.258355	0.25246	0.195252	0.174388	0.171485	0.157091	0.200943	0.306533	0.348751	0.345956	0.32198	0.231925	0.329483	0.4614	0.533825	0.515448	0.494887	0.398805	0.346831	0.281528	0.237642	0.146669	0.153913	0.131979	0.149583	0.248518	0.181514	0.260191	0.409734	0.449827	0.393472	0.452727	0.492098	0.419087	0.316844	0.207444	0.619804	0.848087	0.779413	0.716134	0.462488	0.224138	0.147347	0.124091	0.150053	0.272501	0.416102
18	0.256232	0.225605	0.214959	0.160733	0.127386	0.0361676	0.0201181	0.0665368	0.107495	0.34086	0.312122	0.316354	0.242246	0.19216	0.292273	0.64379	0.742074	0.66775	0.536221	0.381978	0.401618	0.323479	0.245319	0.119574	0.198307	0.263738	0.191012	0.273637	0.329225	0.329954	0.407812	0.478832	0.373264	0.330624	0.469744	0.449738	0.302417	0.256932	0.525671	0.83818	1	0.977083	0.636813	0.319389	0.165529	0.167866	0.180819	0.309056	0.28646
17	0.436057	0.277943	0.31729	0.291022	0.233641	0.25489	0.300079	0.176009	0.126951	0.26599	0.582445	0.420445	0.416392	0.315615	0.333557	0.40265	0.36891	0.415885	0.302817	0.362489	0.369307	0.29298	0.194152	0.118773	0.23706	0.228322	0.222147	0.148901	0.163743	0.100226	0.160915	0.210899	0.311065	0.310741	0.285228	0.236108	0.198929	0.138507	0.218862	0.40878	0.569543	0.646368	0.622258	0.42919	0.247454	0.190166	0.124786	0.251549	0.21874
16	0.492735	0.566847	0.524306	0.393005	0.180895	0.147379	0.0523789	0.123092	0.159003	0.166247	0.31612	0.157926	0.292644	0.181238	0.19893	0.209348	0.475997	0.486961	0.468061	0.437339	0.377336	0.252072	0.0702351	0.118324	0.247618	0.330977	0.312178	0.316422	0.332414	0.334603	0.284114	0.233143	0.326713	0.38864	0.306041	0.379245	0.440417	0.418449	0.673069	0.685258	0.677322	1	0.910288	0.76171	0.558885	0.57631	0.47535	0.523179	0.515724
15	0.108743	0.157574	0.282446	0.303812	0.240164	0.253658	0.263951	0.222229	0.234902	0.168241	0.162185	0.201048	0.169736	0.224084	0.241461	0.311456	0.275994	0.294218	0.315611	0.272963	0.322443	0.406655	1.33887	0.776038	0.422994	0.281019	0.191551	0.10548	0.166028	0.212427	0.21493	0.173143	0.072325	0.268793	0.217836	0.22	0.513784	0.460431	0.314162	0.429961	0.371805	0.37701	0.171036	0.233187	0.248748	0.176746	0.219331	0.212063	0.201026
14	0.219751	0.220632	0.246195	0.150565	0.106237	0.0352867	-0.0413475	-0.0997099	-0.0294576	0.249854	0.314577	0.256567	0.26668	0.158314	0.25019	0.624151	0.77076	0.730774	0.662003	0.51828	0.512613	0.461204	0.353154	0.276931	0.339056	0.331706	0.295792	0.340388	0.370071	0.34124	0.438147	0.403421	0.36315	0.291858	0.447361	0.469104	0.346666	0.264243	0.495947	0.794138	0.997337	0.900889	0.635702	0.328768	0.248418	0.170871	0.19565	0.284326	0.232367
13	0.288534	0.297118	0.274539	0.40924	0.298808	0.241658	0.187901	0.208719	0.0999696	0.164668	0.577463	0.523424	0.377947	0.313256	0.327927	0.363623	0.321511	0.325005	0.391695	0.283383	0.264558	0.278742	0.426924	0.274943	0.321568	0.326414	0.326254	0.387839	0.317265	0.329848	0.195555	0.16327	0.204741	0.306499	0.174593	0.151742	0.231567	0.264525	0.3144	0.48495	0.410776	0.334602	0.264333	0.308756	0.304766	0.285668	0.254067	0.268142	0.16848
12	0.251708	0.264755	0.335609	0.545609	0.391946	0.373573	0.353683	0.333201	0.338327	0.328626	0.24611	0.33775	0.437467	0.376536	0.377977	0.41516	0.519977	0.639379	0.517333	0.422155	0.455192	0.361924	0.260736	0.241971	0.270163	0.277044	0.147713	0.0538474	0.101597	0.227157	0.183451	0.247224	0.191448	0.302288	0.584821	0.503487	0.357275	0.371715	0.388512	0.594514	0.708808	0.844878	0.831066	0.616233	0.545366	0.544541	0.306016	0.387429	0.283778
11	0.63886	0.524605	0.332158	0.499643	0.296603	0.386139	0.392288	0.385554	0.499702	0.529737	0.337297	0.229161	0.322283	0.31911	0.384004	0.652184	0.656782	0.389397	0.454888	0.278099	0.299685	0.344072	0.41489	0.348247	0.297295	0.242905	0.179156	0.192289	0.39471	0.518766	0.450974	0.364627	0.326433	0.449398	0.449759	0.356575	0.201225	0.409014	0.62766	0.785816	0.917791	1	0.653311	0.383451	0.380716	0.286269	0.244893	0.343056	0.242073
10	0.558075	0.436176	0.41903	0.429436	0.406535	0.410093	0.331068	0.34856	0.305273	0.404382	0.47438	0.43041	0.454962	0.414863	0.400388	0.464852	0.544695	0.616113	0.498627	0.526899	0.426526	0.365988	0.317037	0.291298	0.28595	0.277443	0.307052	0.244239	0.295363	0.283681	0.281926	0.299283	0.260495	0.332282	0.326061	0.295535	0.271027	0.238075	0.338366	0.533933	0.723381	0.782272	0.833213	0.665924	0.525931	0.377622	0.239861	0.231896	0.253125
9	0.520289	0.348622	0.509188	0.696239	0.58408	0.319369	0.365548	0.485773	0.45999	0.494862	0.525851	0.125485	0.573525	0.467413	0.453296	0.460796	0.371645	0.46013	0.489734	0.375153	0.61051	0.557293	0.433397	0.428137	0.46399	0.590029	0.496486	0.346517	0.356404	0.275303	0.328714	0.513006	0.377184	0.477556	0.426881	0.609289	0.624871	0.63513	0.883972	0.809236	0.581355	0.815476	0.832871	0.706452	0.460703	0.568917	0.541401	0.351358	0.429967
8	0.539402	0.413254	0.41894	0.536228	0.486023	0.424257	0.296112	0.359505	0.478516	0.684518	0.653112	0.666136	0.745163	0.560047	0.54965	0.69372	0.816814	0.684572	0.556939	0.436082	0.397641	0.40286	0.46074	0.312879	0.275982	0.271598	0.247547	0.238003	0.341866	0.368055	0.319444	0.288621	0.376642	0.360011	0.374948	0.410637	0.322749	0.360588	0.490945	0.747404	0.94803	1	0.976468	0.583208	0.551545	0.528531	0.45899	0.55386	0.424667
7	0.214264	0.344213	1.08915	1.65125	1.36809	1.11695	0.830462	0.622545	0.531278	0.496525	0.539438	0.514355	0.3288	0.466606	0.463886	0.56029	0.809006	0.627078	0.496525	0.352977	0.314294	0.346026	0.316108	0.310668	0.330009	0.333333	0.304019	0.272288	0.219402	0.23149	0.278332	0.215171	0.187066	0.14657	0.225144	0.34663	0.545784	0.918707	1	0.859776	0.68903	0.488969	0.324569	0.333333	0.308552	0.230583	0.119371	0.230583	0.326987
6	0.115942	0.152979	0.133119	0.387547	0.264627	0.261406	0.27912	0.3489	0.369834	0.40204	0.380032	0.478261	0.37037	0.57649	0.669887	0.71766	0.798175	0.797101	0.670424	0.765432	0.658078	0.665593	0.623188	0.675792	0.56307	0.525497	0.726248	0.959206	1.17284	1.05099	0.803006	0.96511	0.735373	0.75577	0.642512	0.451422	0.24584	0.143317	0.10628	0.242083	0.344069	0.441761	0.496511	0.45518	0.35212	0.331723	0.33387	0.381106	0.239936
5	1.10704	0.894946	0.846667	0.781382	0.776812	0.709679	0.683017	0.535472	0.528912	0.636105	0.72286	0.578871	0.573905	0.50491	0.590447	0.498783	0.375166	0.638998	0.49848	0.616136	0.650651	0.656852	0.680975	0.606708	0.663373	0.487248	0.620901	0.701452	0.831484	0.784325	0.675023	0.899819	0.795387	0.718439	0.740222	0.675967	0.704143	0.519023	0.411367	0.62067	0.9299	0.846097	0.753117	0.531663	0.485938	0.406504	0.372701	0.319198	0.453687
4	0.388956	0.385654	0.518447	0.796658	0.525774	0.458201	0.435118	0.666003	0.800672	0.593112	1.0066	0.6111	0.447532	0.244635	0.227173	0.238301	0.432762	0.294664	0.585855	0.960805	1.34384	1.07495	0.778049	0.676011	0.712744	0.922747	1.01828	1.32788	0.86785	0.797887	0.823954	0.910673	0.756548	0.919938	0.673947	0.498149	0.601698	0.6775	1	0.946023	0.586994	0.402704	0.28597	0.375151	0.386267	0.470228	0.602087	0.490917	0.436107
3	0.547405	0.58601	0.683584	0.830729	0.657203	0.594213	0.473511	0.713027	0.783619	0.801091	1.14478	0.902955	0.645393	0.608218	0.54058	0.401514	0.478983	0.510879	0.64974	1.08657	1.43971	1.19448	0.901126	0.868275	0.922685	0.97419	1.0976	1.36969	0.910381	0.872005	0.868769	0.878369	0.81287	0.64292	0.654841	0.638927	0.822631	0.701261	0.604574	0.63392	0.545571	0.32431	0.291348	0.387841	0.445167	0.524421	0.642627	0.499609	0.496245
2	1.04244	0.972191	0.894504	0.761726	0.722793	0.7218	0.811138	0.822022	0.713774	0.735822	0.61839	0.662066	0.706018	0.891481	0.793766	0.96795	0.845329	0.884072	0.834916	0.885927	0.96222	0.824288	0.777353	0.761601	0.742806	0.768234	0.772124	0.785565	0.809348	1.07905	0.704053	0.83847	0.827361	0.60144	0.710555	0.637541	0.799191	0.866099	0.915174	0.726147	0.491257	0.500125	0.754276	0.77617	0.833071	0.630121	0.729165	0.716631	0.482223
1	1.10138	0.887937	0.877405	0.731516	0.78022	0.883627	0.867182	0.723571	0.631894	0.581317	0.60991	0.655344	0.88642	0.986409	1.07514	1.53791	1.34577	1.20754	1.10553	1.04482	0.97047	0.72925	0.650202	0.767127	0.828909	0.779335	0.723892	0.706322	0.71894	0.95906	1	0.995112	0.894805	0.826077	0.677182	0.60752	0.590142	0.464428	0.475025	0.447182	0.459087	0.452044	0.410683	0.298141	0.206464	0.191241	0.136114	0.150551	0.0856492
[truncated: 30 more columns]

## Sheet: Fig4
Fig4-d	Latency of arousal for treatment groups					Fig4-f	Time	Treatment groups	RR	SEM	VT	SEM	MV	SEM		Fig4-g			RR	SEM			VT	SEM			MV	SEM
	Mean	SEM					Prestim	Laser-OFF	169.356	8.50787	0.0778613	0.0102317	11.6096	1.56854		CO2+LaserOFF	Prestim	laser-OFF	162.118	9.11729			0.079122	0.00624113			14.9403	1.62038
Laser-OFF	60.65	7.459	Laser-OFF				STIM	Laser-OFF	171.566	5.73592	0.0752027	0.00752661	8.91824	1.28186			STIM	laser-OFF	162.884	10.5099			0.0723967	0.00413728			12.6468	0.915834
10hz-5sec	26.305	3.152	Laser-normocapnia				postim-arousal	Laser-OFF	166.501	8.79497	0.078327	0.0107935	11.2951	1.52922			postim-arousal	laser-OFF	162.618	10.3143			0.0773955	0.00510974			15.7468	1.21095
20hz-5sec	27.543	5.066	Laser-normocapnia
10hz-10sec	21.386	5.419	Laser-normocapnia				Prestim	5Hz-10s	164.669	13.5732	0.0797	0.00366	13.1241	2.45205		CO2+LaserON	Prestim	laser-ON	153.513	13.9754			0.0878269	0.00599767			16.5522	3.01207
20hz-10sec	18.185	4.095	Laser-normocapnia				STIM	5Hz-10s	162.828	14.9601	0.0809	0.00346	12.2984	1.24815			STIM	laser-ON	260.118	18.7612			0.0784446	0.00553022			26.3043	4.95918
							postim-arousal	5Hz-10s	172.932	10.0025	0.0842	0.0031	12.4256	1.96266			postim-arousal	laser-ON	176.922	15.9968			0.0896486	0.00591			22.2747	2.88941
Co2+2Hz laser	2.22	0.300513	Laser+ Co2
Co2+laser OFF	47.3277	8.97144	laser-OFF+CO2				Prestim	10hz-5sec	167.166	6.21563	0.0754422	0.0147339	12.3709	2.4941
							STIM	10hz-5sec	198.058	9.04656	0.0788787	0.014086	15.2928	2.50962
							postim-arousal	10hz-5sec	166.853	4.16986	0.0737606	0.0134019	12.041	2.3006
data by mice							Prestim	20hz-5sec	184.736	10.2958	0.0771691	0.0156751	14.3957	2.99608
ID's	latency	treatments					STIM	20hz-5sec	226.656	18.5886	0.0819067	0.0141043	17.3876	2.12636
sk201	40.9064	Laser-OFF	Co2+laser				postim-arousal	20hz-5sec	188.269	7.65028	0.0816671	0.0135242	15.2863	2.51423
sk202	69.2943	Laser-OFF	laser-ON	latency
sk620	44.1011	Laser-OFF	sk625	1.12214			Prestim	10hz-10sec	174.343	20.7148	0.117751	0.000351399	20.5329	2.45205
sk621	49.7642	Laser-OFF	sk628	2.49333			STIM	10hz-10sec	234.163	24.9219	0.112576	0.00691766	25.8796	1.24815
sk623	74.0133	Laser-OFF	sk630	1.82286			postim-arousal	10hz-10sec	175.781	16.2845	0.114389	0.00810684	19.9476	1.96266
sk624	85.8232	Laser-OFF	sk632	3.2
sk201	25.9364	10hz-5sec	sk633	1.94			Prestim	20hz-10sec	151.373	11.7325	0.0902034	0.0049602	13.5389	0.714896
sk202	14.52	10hz-5sec	sk641	3.27143			STIM	20hz-10sec	249.703	33.9224	0.0754316	0.00729159	18.4152	1.82368
sk620	25.8971	10hz-5sec	sk639	1.76			postim-arousal	20hz-10sec	154.189	6.57988	0.0902211	0.00971497	13.6057	1.68541
sk621	29.1144	10hz-5sec		2.22997
sk623	38.3713	10hz-5sec
sk624	23.99	10hz-5sec	laserOFF	latency
sk201	13.5039	20hz-5sec	sk625	39.5065
sk202	14.9559	20hz-5sec	sk628	92.3436
sk620	42.253	20hz-5sec	sk630	39.8891
sk621	21.493	20hz-5sec	sk632	29.1683
sk623	36.5909	20hz-5sec	sk633	24.4564
sk624	36.4618	20hz-5sec	sk641	65.6356
sk202	24.9271	10hz-10sec	sk639	40.2943
sk620	8.96267	10hz-10sec		47.3277
sk621	8.14	10hz-10sec
sk623	32.2317	10hz-10sec
sk624	32.6679	10hz-10sec
sk620	15.7	20hz-10sec
sk621	10.22	20hz-10sec
sk623	17.206	20hz-10sec
sk624	29.614	20hz-10sec

## Sheet: Fig6
Fig.6c					Fig.6d						Fig.6e
PB+KFFoxp2-DTA	RR	SEM				VT	SEM					MV	SEM
PreCo2	185.732	3.98948			PreCo2	0.0304235	0.00765076				PreCo2	10.754	2.95518
Pre-Arousal	216.735	9.76399			Pre-Arousal	0.0360593	0.00175537				Pre-Arousal	15.5114	0.819809
Post-Arousal	249.944	11.0359			Post-Arousal	0.0437249	0.0111069				Post-Arousal	21.649	5.574
WT_DTA	RR	SEM				VT	SEM					MV	SEM
PreCo2	185.85	7.14724			PreCo2	0.0481301	0.00818114				PreCo2	17.3894	2.53172
During Co2	215.208	6.92734			Pre-Arousal	0.0806297	0.0124728				Pre-Arousal	34.0415	5.01151
Post Arousal	272.619	18.6469			Post-Arousal	0.116608	0.0198693				Post-Arousal	60.3985	8.91849
data points
PB+KF-FoxP2-DTA
PB	Pre-Co2	Vt	MV		During Co2	Vt	MV				Post Arousal	Vt	MV
sk656	184.72	0.0215172	7.9493		243.562	0.0316791	15.4317				272.835	0.0350332	19.1165
sk677	191.941	0.0421512	16.1811		176.279	0.0407267	14.3				239.991	0.069157	33.1941
sk670	196.167	0.0212379	8.33237		211.482	0.0344598	14.5752				211.482	0.038704	16.3703
sk674	182.797	0.013	2.54625		215.363	0.0337799	14.55				264.669	0.00913315	14.8345
sk673	173.034	0.0542115	18.7609		236.989	0.0396512	18.7				260.743	0.066597	34.7294
WT-DTA
sk1014WT	214.558	0.0333333	14.3038		230.905	0.125278	57.8545				257.577	0.186319	95.983
sk1015WT	178.299	0.0572917	20.4301		192.154	0.1254	48.1922				210.186	0.1756	73.8172
sk1016WT	176.27	0.0577727	20.3672		199.45	0.0744545	29.6999				255.033	0.135167	68.9438
sk1017WT	166.558	0.0740238	24.6586		198.761	0.10306	40.9685				257.577	0.14906	76.7887
sk1018WT	167.853	0.0829167	27.8356		199.952	0.0857083	34.2751				285.741	0.127375	72.7925
sk420	180.708	0.0213027	7.69911		243.555	0.0462711	22.5391				253.223	0.0539666	27.3311
sk422	219.841	0.0334	14.6854		229.87	0.0473667	21.7764				269.608	0.0616279	33.2308
sk671	182.711	0.025	9.13555		227.014	0.0375	17.026				392.011	0.04375	34.3009

## Sheet: Fig7
Fig.7f	RR							Fig.7g	VT							Fig.7h	MV									Fig.7i	Latency to arousal (s)		SEM
	PBFoxP2-Laser-OFF	sem	PBFoxP2-Laser-ON	SEM	WT-laserON	SEM			PBFoxP2-Laser-OFF	sem	PBFoxP2-Laser-ON	SEM	WT-laserON	SEM			PBFoxP2-Laser-OFF	sem	PBFoxP2-Laser-ON	SEM	WT-laserON	SEM					Laser-OFF	21.0438	1.39019
Pre Co2	160.903	2.87417	179.543	6.57411	141.093	5.88583		Pre Co2	0.0465	0.00393915	0.0399	0.00498522	0.0522807	0.00289252		Pre Co2	14.216	1.34965	14.444	2.01847	19.5742	0.514777					Laser-ON	21.1203	2.81298
Pre-Arousal	224.869	12.8614	214.498	5.39726	215.913	8.23718		Pre-Arousal	0.0856	0.00806333	0.0499	0.00753494	0.0934078	0.00803475		Pre-Arousal	39.2371	5.06534	21.5373	2.38439	44.6619	1.89455
Post Arousal	273.14	15.7624	261.629	6.89868	254.913	7.6		Post Arousal	0.117	0.0193865	0.0774	0.0135835	0.135074	0.00709784		Post Arousal	63.7226	7.88092	35.9048	4.82646	59.7156	1.65619
data by Mice								data by Mice								data by Mice										data by Mice
	Laser-ON								Laser-ON								Laser-ON									Laser-OFF	latency	Laser-ON	latency
Pre Co2	205.977	177.847	159.017	185.229	181.389	167.8		Pre Co2	0.0496636	0.04487	0.027175	0.0479857	0.0216211	0.0479077		Pre Co2	20.2585	15.9688	8.87519	17.7372	7.94886	15.8756				1	15.7775	1	15.994
Pre-Arousal	219.118	193.97	225.897	230.012	208.991	209.002		Pre-Arousal	0.0502273	0.04975	0.0338938	0.0852071	0.0380789	0.0421154		Pre-Arousal	22.1932	19.6883	15.5299	31.401	16.3469	24.0648				2	23.8025	2	15.5521
Post Arousal	278.937	236.007	250.49	278.06	257.096	269.186		Post Arousal	0.0733909	0.06025	0.039775	0.0903	0.0588947	0.101646		Post Arousal	41.1443	28.2862	20.0827	43.0312	30.242	52.6426				3	22.3991	3	27.7223
																										4	20.9843	4	31.7947
	Laser-OFF								Laser-OFF								Laser-OFF									5	22.2554	5	17.1537
Pre Co2	168.916	158.869	162.653	162.694	151.384			Pre Co2	0.03895	0.04	0.048	0.0445214	0.0608154			Pre Co2	13.142	9.9656	15.4841	14.3237	18.1647					mean	21.0438	6	18.505
Pre-Arousal	201.96	237.164	202.53	213.147	269.544			Pre-Arousal	0.0837583	0.0639875	0.10113	0.0729937	0.106331			Pre-Arousal	33.8317	30.0906	43.1939	31.7187	57.3504					SEM	1.39019	mean	21.1203
Post Arousal	260.02	259.72	235.862	280.646	329.45			Post Arousal	0.068025	0.0754875	0.13994	0.134738	0.167538			Post Arousal	35.3539	59.2039	68.8143	76.0804	79.1606							SEM	2.81298

## Sheet: SFig4
SFig.4b	Spontaneous Arousals								Expanded Inset in 4b										SFig.4c								SFig. 4d	Arousals with Hypercapnia
Time	Cross-Correlations DF/F vs EEG- gamma					Mean	SEM		Time	Cross-Correlations DF/F vs EEG- gamma					Mean	SEM			Time	Cross-Correlations DF/F vs EEG- delta				Mean	SEM		Time	Cross-Correlations DF/F vs EEG- gamma					Mean	SEM
-60	0.0163769	0.0579784	0.0179079	0.0576845	0.0161412	0.0332178	0.0100532		-5	0.125163	0.161757	0.0700387	0.179957	0.0183713	0.111057	0.0298244			-60	-0.100085	-0.160236	-0.0910562	-0.0586788	-0.102514	0.0211946		-30	0.0535999	0.1661	0.00527116	-0.0159022	-0.0652692	0.02876	0.0392857
-59	0.0165476	0.0587976	0.0176969	0.0557521	0.013889	0.0325367	0.0101297		-4.9	0.126185	0.162187	0.0699802	0.181421	0.0191463	0.111784	0.0299387			-59	-0.0993155	-0.160172	-0.0909311	-0.0598625	-0.10257	0.020992		-29	0.0579343	0.153349	-0.00420529	0.069686	-0.069166	0.0415195	0.0373568
-58	0.0178049	0.0609056	0.0177066	0.053653	0.00929222	0.0318725	0.0105493		-4.8	0.127235	0.162624	0.0699475	0.182899	0.0199879	0.112539	0.0300456			-58	-0.0979731	-0.160081	-0.0921467	-0.0632872	-0.103372	0.0203673		-28	0.0587895	0.163602	-0.00460768	0.0875773	-0.0702146	0.0470293	0.0398649
-57	0.018303	0.0616814	0.0178063	0.0525013	0.00786841	0.0316321	0.0106584		-4.7	0.128316	0.163083	0.0699969	0.184399	0.0209036	0.11334	0.0301423			-57	-0.0975446	-0.159647	-0.0938029	-0.0677383	-0.104683	0.0194836		-27	0.066748	0.149316	0.010958	0.06783	-0.0754404	0.0438822	0.0371042
-56	0.0172558	0.0607168	0.0187313	0.0525911	0.00718461	0.0312959	0.0106194		-4.6	0.12943	0.16359	0.069993	0.185934	0.0218983	0.114169	0.0302415			-56	-0.0982656	-0.160733	-0.0946021	-0.063815	-0.104354	0.0203186		-26	0.0799793	0.155222	0.0187821	0.0394984	-0.0590919	0.0468781	0.03529
-55	0.017001	0.0605076	0.0197299	0.0510729	0.00843151	0.0313486	0.01026		-4.5	0.13058	0.164163	0.0699867	0.187514	0.0229716	0.115043	0.0303425			-55	-0.0996522	-0.16173	-0.0950296	-0.0599047	-0.104079	0.0211669		-25	0.0871673	0.153178	0.0139206	0.000554252	-0.047928	0.0413785	0.0353497
-54	0.0196395	0.0589787	0.0200862	0.0504609	0.00677373	0.0311878	0.0099911		-4.4	0.131769	0.164807	0.0700355	0.189166	0.0241158	0.115979	0.0304463			-54	-0.101192	-0.163344	-0.0958124	-0.0649064	-0.106314	0.0206227		-24	0.0853948	0.15806	0.0296713	0.0165343	-0.0467511	0.0485818	0.0345063
-53	0.0240512	0.0600744	0.0206306	0.0497319	0.00789365	0.0324763	0.00968251		-4.3	0.133	0.165555	0.0700943	0.190886	0.0253211	0.116971	0.0305596			-53	-0.102808	-0.16249	-0.0963625	-0.0684248	-0.107521	0.019784		-23	0.0796167	0.152146	0.0765633	-0.0159582	-0.0411346	0.0502467	0.0351229
-52	0.0276485	0.0632927	0.0214307	0.0489203	0.0101177	0.034282	0.00961503		-4.2	0.134277	0.166401	0.0701562	0.192687	0.0265809	0.118021	0.0306857			-52	-0.104187	-0.165316	-0.0965308	-0.0690653	-0.108775	0.0202992		-22	0.07314	0.162759	0.105051	0.018515	-0.0544995	0.0609931	0.0371402
-51	0.0292486	0.0663695	0.0222846	0.0456321	0.00981454	0.0346699	0.00981226		-4.1	0.135603	0.167347	0.0702161	0.194585	0.0278886	0.119128	0.0308279			-51	-0.104267	-0.167062	-0.0975591	-0.0632027	-0.108023	0.0216374		-21	0.0661623	0.150588	0.0906547	0.0392192	-0.0526456	0.0587958	0.0333898
-50	0.0295203	0.0682191	0.0233993	0.0418448	0.0108903	0.0347748	0.0097365		-4	0.136982	0.168402	0.0702919	0.196581	0.0292427	0.1203	0.0309865			-50	-0.10335	-0.170408	-0.0998247	-0.0677179	-0.110325	0.021572		-20	0.0594247	0.150205	0.080504	0.0614835	-0.0540065	0.0595222	0.0328301
-49	0.0297144	0.0709737	0.025128	0.0394276	0.00842737	0.0347342	0.0103558		-3.9	0.138417	0.169575	0.070421	0.198675	0.0306486	0.121547	0.031158			-49	-0.102742	-0.17098	-0.101937	-0.0696079	-0.111317	0.0213324		-19	0.0578779	0.147315	0.100112	0.0717849	-0.0484737	0.0657232	0.0323875
-48	0.030755	0.0742101	0.0270294	0.0371655	0.00810977	0.035454	0.0108299		-3.8	0.139912	0.170861	0.0705673	0.200891	0.0321133	0.122869	0.0313474			-48	-0.101943	-0.173238	-0.103599	-0.0720918	-0.112718	0.0214328		-18	0.0663463	0.152525	0.117673	0.123081	-0.0204965	0.0878256	0.030426
-47	0.0329371	0.0759571	0.0284488	0.0352142	0.00349732	0.0352109	0.0116553		-3.7	0.141472	0.172281	0.0706922	0.203228	0.0336439	0.124263	0.0315587			-47	-0.100745	-0.174364	-0.105607	-0.0727167	-0.113358	0.0215881		-17	0.0815339	0.143727	0.11754	0.189434	-0.0226925	0.101908	0.0357732
-46	0.0355825	0.0763002	0.0292958	0.0352207	0.00295552	0.0358709	0.0117509		-3.6	0.1431	0.173847	0.0708232	0.20568	0.0352471	0.125739	0.031789			-46	-0.101513	-0.175588	-0.107505	-0.0778581	-0.115616	0.0209899		-16	0.0959495	0.153037	0.12233	0.245676	-0.0120734	0.120984	0.0417782
-45	0.0371521	0.0770927	0.0303541	0.0342172	0.00405186	0.0365736	0.0117133		-3.5	0.144803	0.175566	0.0709621	0.20826	0.0369262	0.127303	0.0320405			-45	-0.105112	-0.174297	-0.109388	-0.0786187	-0.116854	0.0203209		-15	0.107416	0.15086	0.136386	0.256574	-0.0159712	0.127053	0.0437442
-44	0.0368124	0.0785426	0.0320853	0.0376339	0.00513082	0.038041	0.0117486		-3.4	0.146583	0.177448	0.0711011	0.210975	0.0386791	0.128957	0.032316			-44	-0.108786	-0.174064	-0.11267	-0.0756905	-0.117802	0.0205069		-14	0.115768	0.155264	0.138679	0.227815	-0.0402548	0.119454	0.0441104
-43	0.0359598	0.0799473	0.0334746	0.040265	0.00314382	0.0385581	0.0122531		-3.3	0.148448	0.179497	0.0712447	0.213808	0.0405013	0.1307	0.0326143			-43	-0.110662	-0.175641	-0.116989	-0.0770097	-0.120076	0.0204946		-13	0.117041	0.154896	0.127531	0.157334	-0.0504083	0.101279	0.0387063
-42	0.0365086	0.0834817	0.0342872	0.0438937	0.00297274	0.0402288	0.0128868		-3.2	0.150402	0.181721	0.0713624	0.216757	0.042386	0.132526	0.0329399			-42	-0.111898	-0.17534	-0.120102	-0.0818919	-0.122308	0.0194917		-12	0.113356	0.144048	0.115047	0.11158	-0.0597705	0.084852	0.0366459
-41	0.0381803	0.0867392	0.0353125	0.0478596	0.00406145	0.0424306	0.0132922		-3.1	0.152452	0.18411	0.0715099	0.219839	0.0443252	0.134447	0.0332908			-41	-0.113556	-0.175853	-0.121558	-0.0814752	-0.123111	0.019598		-11	0.114664	0.144095	0.103263	0.10405	-0.0597456	0.0812654	0.036021
-40	0.0393091	0.0876457	0.0369607	0.0482705	0.00886566	0.0442103	0.0127062		-3	0.154602	0.186657	0.0717277	0.223032	0.0463105	0.136466	0.0336607			-40	-0.11543	-0.176524	-0.123486	-0.086337	-0.125445	0.0188031		-10	0.120865	0.1264	0.0964016	0.0622832	-0.0533686	0.0705162	0.0329721
-39	0.0392081	0.0889486	0.0385151	0.0504571	0.0123627	0.0458983	0.0124459		-2.9	0.156859	0.189371	0.0719518	0.226347	0.0483351	0.138573	0.034059			-39	-0.117249	-0.175985	-0.126885	-0.0880994	-0.127055	0.0182754		-9	0.121671	0.0995962	0.100096	0.0453451	-0.0589407	0.0615536	0.0326562
-38	0.038822	0.0927728	0.0395214	0.0515804	0.0155096	0.0476413	0.0127054		-2.8	0.159229	0.19225	0.0721691	0.229799	0.0503906	0.140767	0.0344903			-38	-0.118322	-0.177355	-0.130367	-0.0930209	-0.129766	0.0176688		-8	0.118434	0.100588	0.110892	0.0202467	-0.0501864	0.0599949	0.0326904
-37	0.0396325	0.0981351	0.0410853	0.0549739	0.016178	0.050001	0.013551		-2.7	0.161716	0.195291	0.0723912	0.233395	0.0524681	0.143052	0.0349553			-37	-0.117976	-0.177627	-0.133122	-0.0975016	-0.131557	0.0170028		-7	0.124757	0.0978186	0.123619	-0.0300549	-0.0429733	0.0546334	0.0375769
-36	0.0417081	0.0975144	0.0426628	0.0558936	0.0141434	0.0503845	0.0136013		-2.6	0.164328	0.198516	0.0726314	0.237131	0.0545564	0.145433	0.0354556			-36	-0.117011	-0.179189	-0.136042	-0.103659	-0.133975	0.0164706		-6	0.141865	0.0974868	0.129134	-0.0552309	-0.046677	0.0533156	0.043198
-35	0.0436577	0.096983	0.0434603	0.0632066	0.0120352	0.0518686	0.013944		-2.5	0.167069	0.20194	0.0728996	0.241025	0.0566431	0.147915	0.0359951			-35	-0.116906	-0.180728	-0.14002	-0.102119	-0.134943	0.0171387		-5	0.153063	0.101479	0.12464	-0.0532487	-0.0395084	0.057285	0.0431566
-34	0.0446927	0.098697	0.0450639	0.0680628	0.00926305	0.0531559	0.0147646		-2.4	0.169944	0.20556	0.0731957	0.245075	0.0587156	0.150498	0.0365749			-34	-0.117937	-0.180756	-0.144624	-0.108963	-0.13807	0.0161184		-4	0.155303	0.106584	0.129416	-0.0318085	-0.0259276	0.0667133	0.0397858
-33	0.0450213	0.100092	0.047377	0.0681102	0.00759531	0.0536392	0.0151671		-2.3	0.172957	0.209407	0.0735276	0.249277	0.0607641	0.153186	0.037197			-33	-0.1191	-0.181665	-0.148599	-0.116488	-0.141463	0.0152506		-3	0.171647	0.102106	0.157803	0.0288575	-0.0194046	0.0882018	0.0368115
-32	0.0450724	0.104021	0.0501037	0.068084	0.00478599	0.0544135	0.0161501		-2.2	0.176112	0.213485	0.0738867	0.253627	0.0627836	0.155979	0.0378629			-32	-0.11953	-0.182912	-0.151414	-0.122989	-0.144211	0.0147456		-2	0.215485	0.114799	0.200046	0.158944	0.00905078	0.139665	0.0370436
-31	0.0456609	0.108535	0.0527011	0.0724209	0.0016936	0.0562024	0.017459		-2.1	0.179411	0.217805	0.0742491	0.258119	0.0647751	0.158872	0.0385747			-31	-0.119041	-0.181698	-0.153036	-0.124753	-0.144632	0.014418		-1	0.271466	0.148076	0.244643	0.320846	0.0517573	0.207358	0.0480133
-30	0.0477249	0.112342	0.0544755	0.0757087	0.00322352	0.0586949	0.0178643		-2	0.182856	0.222374	0.0746143	0.262747	0.0667487	0.161868	0.0393313			-30	-0.11805	-0.181398	-0.153352	-0.132089	-0.146222	0.013789		0	0.316596	0.214271	0.278842	0.483563	0.0941731	0.277489	0.0638743
-29	0.0512898	0.112764	0.0554037	0.0787127	0.00221049	0.0600761	0.0181256		-1.9	0.186448	0.227197	0.0750022	0.267493	0.0687216	0.164972	0.0401264			-29	-0.117858	-0.182641	-0.153492	-0.134477	-0.147117	0.0138997		1	0.330904	0.240391	0.277884	0.530471	0.125711	0.301072	0.0665151
-28	0.0555107	0.117652	0.0561427	0.0819382	0.00294576	0.0628379	0.0187816		-1.8	0.190186	0.232276	0.0753748	0.272365	0.0707179	0.168184	0.0409627			-28	-0.119612	-0.183898	-0.15469	-0.140683	-0.149721	0.0134816		2	0.300983	0.23438	0.232511	0.447535	0.0788193	0.258846	0.0596158
-27	0.0591679	0.120361	0.057209	0.0837886	0.00247049	0.0645993	0.0192635		-1.7	0.194066	0.237608	0.0757539	0.277354	0.0727651	0.171509	0.0418332			-27	-0.122327	-0.185538	-0.156303	-0.150654	-0.153705	0.012955		3	0.234889	0.207428	0.186534	0.276789	0.0477381	0.190676	0.0387939
-26	0.060979	0.120881	0.0587668	0.089279	0.00160284	0.0663018	0.0197204		-1.6	0.198086	0.243181	0.0761823	0.282453	0.0748927	0.174959	0.0427282			-26	-0.123779	-0.186616	-0.158525	-0.151175	-0.155024	0.0129145		4	0.166325	0.194594	0.168072	0.0900795	0.00770349	0.125355	0.0341932
-25	0.0611118	0.121741	0.0601232	0.0966519	0.00300793	0.0685272	0.0200513		-1.5	0.202238	0.248986	0.076614	0.287667	0.0771253	0.178526	0.0436502			-25	-0.123843	-0.187842	-0.163137	-0.157284	-0.158027	0.0131787		5	0.122992	0.176189	0.156657	-0.0621648	-0.0173667	0.0752615	0.0482472
-24	0.0608512	0.121069	0.0613597	0.103898	0.00488686	0.0704131	0.0201921		-1.4	0.206513	0.255015	0.0770452	0.293007	0.0794815	0.182212	0.0445982			-24	-0.124861	-0.188193	-0.168503	-0.165501	-0.161764	0.0132906		6	0.0944583	0.164449	0.158706	-0.191113	-0.0388707	0.0375259	0.0678778
-23	0.060711	0.122995	0.0627997	0.109045	0.00371171	0.0718525	0.0210334		-1.3	0.210903	0.261237	0.0775641	0.298464	0.0819708	0.186028	0.0455573			-23	-0.127792	-0.190427	-0.17063	-0.170108	-0.164739	0.0131925		7	0.0850027	0.148203	0.159463	-0.238695	-0.0448277	0.0218293	0.0745722
-22	0.060978	0.125892	0.0645654	0.115304	-9.32e-05	0.0733292	0.0225222		-1.2	0.215394	0.267645	0.0781269	0.304039	0.0845928	0.18996	0.0465322			-22	-0.130714	-0.191029	-0.170295	-0.177927	-0.167491	0.012985		8	0.0566899	0.148109	0.119906	-0.261076	-0.0668388	-0.000641958	0.0748843
-21	0.0619887	0.128733	0.0657595	0.120834	0.00122269	0.0757076	0.023112		-1.1	0.219972	0.274223	0.0786867	0.309739	0.0873379	0.193992	0.0475287			-21	-0.132336	-0.190846	-0.170968	-0.183385	-0.169384	0.0130117		9	0.0289102	0.144107	0.0671886	-0.26847	-0.0641693	-0.0184867	0.0709231
-20	0.0635906	0.132673	0.067017	0.127351	0.00419145	0.0789646	0.02366		-1	0.22462	0.280974	0.0792539	0.315541	0.0901874	0.198115	0.0485454			-20	-0.133787	-0.188194	-0.172499	-0.193751	-0.172058	0.0135271		10	0.0221925	0.151597	0.0250085	-0.28138	-0.0764614	-0.0318087	0.0721325
-19	0.0655462	0.1367	0.0687836	0.133545	0.00351831	0.0816184	0.0247517		-0.9	0.22932	0.287907	0.0798279	0.321441	0.0931193	0.202323	0.0495849			-19	-0.136006	-0.188153	-0.173646	-0.19447	-0.173069	0.0131005		11	0.0211356	0.174382	-0.021375	-0.310234	-0.0700197	-0.0412221	0.0787288
-18	0.067718	0.142745	0.0704218	0.137296	0.00497323	0.0846309	0.0254796		-0.8	0.234051	0.295066	0.0803579	0.327449	0.0961115	0.206607	0.0506602			-18	-0.138499	-0.190468	-0.174853	-0.201276	-0.176274	0.01371		12	0.0249843	0.211371	-0.0766031	-0.298949	-0.0696643	-0.0417724	0.0826647
-17	0.0700426	0.146623	0.0709856	0.141649	0.00625079	0.08711	0.0260823		-0.7	0.238792	0.302521	0.0808437	0.333583	0.0991496	0.210978	0.0517814			-17	-0.141171	-0.190839	-0.175808	-0.203815	-0.177908	0.0135166		13	0.0239594	0.238125	-0.0904503	-0.265633	-0.0769254	-0.0341848	0.0824908
-16	0.0728997	0.145733	0.0708028	0.147496	0.00850164	0.0890867	0.0261828		-0.6	0.243518	0.310355	0.081338	0.339866	0.102235	0.215463	0.0529519			-16	-0.144695	-0.191875	-0.175795	-0.212134	-0.181125	0.0142381		14	0.0120788	0.235688	-0.0475105	-0.140366	-0.0757418	-0.0031703	0.0645526
-15	0.0773261	0.146329	0.0702516	0.153527	0.0070085	0.0908885	0.0270582		-0.5	0.248205	0.318649	0.0817936	0.346371	0.105395	0.220083	0.0541905			-15	-0.148981	-0.190655	-0.175981	-0.217551	-0.183292	0.0143136		15	0.00238066	0.251865	-0.0229609	0.063716	-0.0369643	0.0516073	0.052952
-14	0.0832074	0.147195	0.0702005	0.15343	0.00425075	0.0916567	0.0274518		-0.4	0.252828	0.327456	0.0822658	0.353133	0.108689	0.224874	0.0554937			-14	-0.152992	-0.192146	-0.177859	-0.221517	-0.186129	0.0143031		16	-0.00039474	0.246462	0.00876747	0.184852	-0.0184235	0.0842525	0.0546981
-13	0.0883375	0.151913	0.0703511	0.155236	0.001626	0.0934928	0.028484		-0.3	0.257358	0.336734	0.0827733	0.36015	0.112208	0.229845	0.0568464			-13	-0.156069	-0.194729	-0.18019	-0.230542	-0.190382	0.0155804		17	0.0137477	0.213145	0.0060518	0.217209	-0.0155015	0.0869304	0.0525795
-12	0.0916521	0.156779	0.0709718	0.158518	-0.00110715	0.0953628	0.0297285		-0.2	0.261771	0.346333	0.0832625	0.367377	0.116061	0.234961	0.0582264			-12	-0.15868	-0.194842	-0.180626	-0.239568	-0.193429	0.0170837		18	0.0256911	0.18878	0.0031525	0.269316	0.00641568	0.0986709	0.0548635
-11	0.0946238	0.157856	0.0723712	0.159295	0.00123752	0.0970766	0.0294675		-0.1	0.266037	0.356008	0.0837268	0.374707	0.120349	0.240165	0.05959			-11	-0.161556	-0.194517	-0.180105	-0.240463	-0.19416	0.016844		19	0.0232433	0.182128	-0.019384	0.105823	0.0287631	0.0641148	0.0357484
-10	0.0980516	0.157107	0.0734849	0.162983	0.00548758	0.0994228	0.0290395		0	0.270131	0.365401	0.0841763	0.381944	0.125137	0.245358	0.0608737			-10	-0.164614	-0.195421	-0.181517	-0.246476	-0.197007	0.0176516		20	0.00427137	0.186147	-0.00698549	-0.134622	0.0127762	0.0123174	0.0511104
-9	0.100962	0.155361	0.0739521	0.168565	0.00992694	0.101753	0.0287604		0.1	0.274019	0.374116	0.0845503	0.388871	0.130409	0.250393	0.0620249			-9	-0.167572	-0.196824	-0.185023	-0.253009	-0.200607	0.0184718		21	-0.0032088	0.182351	-0.0446013	-0.126979	-0.0251012	-0.00350795	0.0509626
-8	0.103656	0.154561	0.0737725	0.17183	0.0142765	0.103619	0.0283908		0.2	0.277684	0.381807	0.0848542	0.395284	0.13608	0.255142	0.0629943			-8	-0.171158	-0.200734	-0.188457	-0.260032	-0.205095	0.0192907		22	-0.00534491	0.170882	-0.11146	-0.323203	-0.037361	-0.0612974	0.0802251
-7	0.108234	0.152397	0.0739955	0.178116	0.0164529	0.105839	0.0286368		0.3	0.281102	0.388201	0.085101	0.400967	0.141956	0.259465	0.0637475			-7	-0.176177	-0.203634	-0.190235	-0.261043	-0.207772	0.0186207		23	-0.00383058	0.156588	-0.177657	-0.0734336	-0.046896	-0.029046	0.0545298
-6	0.11536	0.155581	0.0744535	0.184964	0.0167398	0.10942	0.0297366		0.4	0.284251	0.393158	0.085303	0.405802	0.147763	0.263256	0.0642808			-6	-0.181936	-0.209535	-0.190988	-0.271087	-0.213387	0.020073		24	0.00349556	0.181772	-0.057209	-0.321219	-0.0612397	-0.0508801	0.08072
-5	0.124148	0.160047	0.0758774	0.195491	0.0220971	0.115532	0.0306201		0.5	0.287111	0.396697	0.0854569	0.409724	0.153183	0.266434	0.0646167			-5	-0.187587	-0.213487	-0.192944	-0.275558	-0.217394	0.0201755		25	0.00716279	0.186746	0.0144701	-0.471931	-0.0210995	-0.0569303	0.0100212
-4	0.135363	0.166355	0.079395	0.211952	0.031227	0.124858	0.0318209		0.6	0.289662	0.398953	0.0855452	0.412729	0.157905	0.268959	0.064796			-4	-0.193955	-0.218857	-0.195549	-0.281117	-0.22237	0.0203927		26	-0.000590951	0.188326	-0.00527624	-0.958722	-0.0260239	-0.160457	0.0203296
-3	0.152345	0.18482	0.084087	0.236827	0.0494119	0.141498	0.0338068		0.7	0.291888	0.400125	0.085563	0.414872	0.16167	0.270824	0.0648647			-3	-0.202662	-0.226123	-0.19625	-0.284225	-0.227315	0.0200269		27	-0.00497565	0.18663	0.00476712	0	-0.0346603	-0.0303522	0.0396694
-2	0.180087	0.219921	0.0904315	0.271903	0.068033	0.166075	0.0384899		0.8	0.293778	0.40044	0.0855246	0.416251	0.164311	0.272061	0.0648651			-2	-0.214643	-0.236062	-0.19621	-0.278404	-0.23133	0.0176783		28	-0.0247015	0.182275	0.0334754	0	-0.0585282	-0.0265042	0.0417541
-1	0.221388	0.278488	0.0996892	0.321324	0.0908784	0.202354	0.0465185		0.9	0.29532	0.400104	0.085431	0.416928	0.165768	0.27271	0.0648265			-1	-0.228813	-0.243591	-0.199635	-0.289464	-0.240376	0.0187382		29	-0.0231643	0.192949	-0.109674	0	-0.0778925	-0.00355642	0.0528196
0	0.26654	0.361813	0.109095	0.382345	0.126607	0.24928	0.0571701		1	0.296507	0.399256	0.0852791	0.416996	0.166089	0.272826	0.0647677			0	-0.240586	-0.25086	-0.204643	-0.303448	-0.249884	0.0204189
1	0.292863	0.394878	0.110005	0.415228	0.167229	0.276041	0.0604922		1.1	0.297336	0.397984	0.0850619	0.416513	0.165403	0.272459	0.0646937			1	-0.243525	-0.246112	-0.202584	-0.275179	-0.24185	0.0149265
2	0.28596	0.365079	0.0990107	0.391415	0.141351	0.256563	0.0587033		1.2	0.297805	0.396325	0.084768	0.415502	0.16389	0.271658	0.0645982			2	-0.235149	-0.235267	-0.190485	-0.265392	-0.231574	0.0154337
3	0.254454	0.309531	0.0824181	0.337744	0.105959	0.218021	0.0524313		1.3	0.297915	0.394293	0.0843996	0.413997	0.161747	0.27047	0.0644703			3	-0.21885	-0.218366	-0.175133	-0.271969	-0.221079	0.0198184
4	0.217501	0.261056	0.0684152	0.288114	0.076309	0.182279	0.0462829		1.4	0.297672	0.391874	0.0839786	0.41202	0.159159	0.268941	0.0642934			4	-0.201219	-0.203086	-0.163425	-0.273051	-0.210195	0.0228573
5	0.186436	0.225932	0.0593065	0.246031	0.0508919	0.15372	0.0414088		1.5	0.297081	0.389053	0.0835027	0.409567	0.156278	0.267097	0.0640538			5	-0.186316	-0.19041	-0.155613	-0.269184	-0.200381	0.0242131
6	0.162225	0.20291	0.0531467	0.211709	0.0344175	0.132882	0.0374378		1.6	0.296153	0.385838	0.0829688	0.406653	0.153218	0.264966	0.063745			6	-0.174987	-0.181045	-0.148764	-0.26806	-0.193214	0.0259135
7	0.142452	0.187765	0.0484542	0.186408	0.024445	0.117905	0.0344484		1.7	0.2949	0.382211	0.0823976	0.403292	0.150051	0.26257	0.0633579			7	-0.166509	-0.175148	-0.141683	-0.264293	-0.186908	0.0267522
8	0.126053	0.181878	0.0451314	0.168667	0.0119428	0.106735	0.0336421		1.8	0.293335	0.3782	0.0817886	0.399482	0.146817	0.259925	0.0628917			8	-0.159395	-0.171935	-0.136378	-0.25985	-0.18189	0.0270096
9	0.11306	0.175724	0.0429298	0.15435	0.00727361	0.0986676	0.0321752		1.9	0.291475	0.373819	0.0811275	0.395264	0.143533	0.257044	0.062353			9	-0.152818	-0.170516	-0.133598	-0.258171	-0.178776	0.0275177
10	0.103503	0.172984	0.0408903	0.145266	0.00497581	0.0935237	0.0313861		2	0.289339	0.369112	0.0804227	0.390682	0.140202	0.253952	0.0617498			10	-0.14778	-0.169125	-0.130791	-0.252511	-0.175052	0.0269842
11	0.0975856	0.170067	0.0384917	0.135483	0.00654081	0.0896337	0.0301288		2.1	0.286945	0.364118	0.0796902	0.385777	0.136826	0.250671	0.061088			11	-0.145254	-0.167431	-0.126643	-0.252182	-0.172878	0.0277181
12	0.0946779	0.167937	0.0366002	0.1279	0.00879316	0.0871816	0.0291022		2.2	0.284316	0.358899	0.0789435	0.38062	0.133405	0.247237	0.0603799			12	-0.144749	-0.170143	-0.122645	-0.248458	-0.171499	0.027427
13	0.0921031	0.165987	0.0357895	0.123264	0.00752633	0.084934	0.0287204		2.3	0.281471	0.353495	0.0781853	0.375281	0.129946	0.243676	0.0596365			13	-0.145309	-0.170606	-0.119713	-0.243923	-0.169888	0.0267759
14	0.0875444	0.165325	0.0348934	0.114239	0.00695207	0.0817908	0.0281639		2.4	0.278434	0.347968	0.0774191	0.369812	0.126459	0.240019	0.0588683			14	-0.146152	-0.169546	-0.116894	-0.239062	-0.167913	0.026047
15	0.0811647	0.165578	0.0328953	0.110616	0.00553459	0.0791577	0.0283043		2.5	0.275227	0.342356	0.0766511	0.364255	0.122951	0.236288	0.0580823			15	-0.145979	-0.168674	-0.113489	-0.237408	-0.166388	0.0262423
16	0.0749467	0.164274	0.030623	0.110055	0.00479155	0.076938	0.0283536		2.6	0.271871	0.336696	0.0758729	0.35866	0.119434	0.232507	0.0572884			16	-0.143862	-0.165945	-0.111022	-0.232815	-0.163411	0.0257393
17	0.0706036	0.162835	0.0292634	0.109341	0.00415732	0.0752402	0.0283054		2.7	0.268389	0.331023	0.0750786	0.353041	0.115916	0.228689	0.0564914			17	-0.140179	-0.164121	-0.111245	-0.224003	-0.159887	0.0239499
18	0.0674267	0.160897	0.0284551	0.104765	0.00227217	0.0727631	0.0280645		2.8	0.264803	0.325367	0.0742922	0.347411	0.112405	0.224856	0.0556923			18	-0.137233	-0.163244	-0.112006	-0.219467	-0.157988	0.0230081
19	0.0641407	0.159392	0.0270687	0.105321	0.00258395	0.0717012	0.02797		2.9	0.261133	0.319753	0.0735329	0.341776	0.108914	0.221022	0.0548905			19	-0.136065	-0.161543	-0.110284	-0.214643	-0.155634	0.0222796
20	0.0615095	0.157778	0.0248907	0.101253	6.84e-05	0.0690999	0.0279956		3	0.257399	0.314209	0.0727979	0.336143	0.105454	0.217201	0.0540894			20	-0.134744	-0.159638	-0.106758	-0.208749	-0.152472	0.0216458
21	0.0603957	0.155994	0.0225108	0.0999381	0.00176899	0.0681215	0.0276374		3.1	0.253621	0.308754	0.0720841	0.330511	0.102038	0.213401	0.0532901			21	-0.132958	-0.158625	-0.103382	-0.202208	-0.149293	0.0209399
22	0.0605091	0.154668	0.0203294	0.0944527	0.00471936	0.0669357	0.0269615		3.2	0.249816	0.303414	0.0713845	0.324884	0.0986797	0.209636	0.0524956			22	-0.133183	-0.157321	-0.0995892	-0.195308	-0.14635	0.0201601
23	0.0613112	0.150824	0.018353	0.0893373	0.0033822	0.0646416	0.0264043		3.3	0.246002	0.298189	0.0706974	0.319279	0.0953899	0.205911	0.0517071			23	-0.135268	-0.156456	-0.0946721	-0.192468	-0.144716	0.0204364
24	0.0618827	0.149509	0.0166638	0.0870132	0.000707745	0.0631553	0.0265415		3.4	0.242192	0.29309	0.0700381	0.313721	0.0921749	0.202243	0.0509262			24	-0.1352	-0.155553	-0.0905091	-0.188691	-0.142488	0.0205352
25	0.0615574	0.146216	0.015473	0.0853463	-0.00154123	0.0614103	0.0263041		3.5	0.238403	0.288108	0.0694033	0.308224	0.0890374	0.198635	0.0501543			25	-0.131501	-0.156124	-0.0877937	-0.183517	-0.139734	0.0203125
26	0.0608552	0.147929	0.0147827	0.0824038	-0.00527242	0.0601397	0.0269622		3.6	0.234645	0.28325	0.0687957	0.302817	0.085975	0.195096	0.0493954			26	-0.127206	-0.155184	-0.0842873	-0.175663	-0.135585	0.0197738
27	0.0603726	0.149527	0.0142808	0.0806399	-0.00224418	0.0605152	0.026837		3.7	0.230929	0.278498	0.0682344	0.297519	0.0829817	0.191632	0.0486486			27	-0.125816	-0.157586	-0.0796447	-0.170931	-0.133494	0.0202909
28	0.0588605	0.147575	0.0137858	0.0760768	0.00271443	0.0598025	0.0258325		3.8	0.227265	0.273863	0.0677183	0.292332	0.0800505	0.188246	0.0479165			28	-0.127067	-0.159259	-0.0760634	-0.165829	-0.132055	0.0204953
29	0.0549999	0.146625	0.0132679	0.0782806	0.000156488	0.058666	0.0260953		3.9	0.223661	0.269356	0.067234	0.287258	0.0771743	0.184937	0.047203			29	-0.127705	-0.157502	-0.0747507	-0.161192	-0.130287	0.0199722
30	0.0500278	0.145718	0.0121261	0.0761492	-0.00111951	0.0565802	0.0261503		4	0.220122	0.26498	0.0667691	0.282295	0.0743463	0.181703	0.0465109			30	-0.125793	-0.15755	-0.074491	-0.150926	-0.12719	0.0188509
31	0.0458716	0.143248	0.0101824	0.0738659	0.000353478	0.0547043	0.0257113		4.1	0.216653	0.260757	0.0663271	0.277437	0.0715641	0.178548	0.0458412			31	-0.122459	-0.160773	-0.0734374	-0.149848	-0.126629	0.0194758
32	0.042836	0.141561	0.00853351	0.0755734	-0.0017966	0.0533414	0.0259183		4.2	0.213259	0.256693	0.0659185	0.272672	0.0688272	0.175474	0.0451928			32	-0.119252	-0.158835	-0.0715452	-0.142993	-0.123156	0.0190294
33	0.0406294	0.139709	0.00758344	0.0766265	-0.00218645	0.0524724	0.025823		4.3	0.209942	0.252799	0.0655495	0.268003	0.0661378	0.172486	0.0445657			33	-0.116532	-0.155564	-0.0694657	-0.143781	-0.121336	0.0191245
34	0.039547	0.137283	0.00647698	0.0775577	-0.00398193	0.0513765	0.0257739		4.4	0.206703	0.249061	0.0652187	0.263429	0.0635016	0.169583	0.0439584			34	-0.114519	-0.151966	-0.0672995	-0.137731	-0.117879	0.0185419
35	0.0391633	0.135516	0.00497076	0.0770741	-0.00295589	0.0507536	0.0254877		4.5	0.203543	0.245479	0.0649091	0.258956	0.0609281	0.166763	0.0433727			35	-0.113099	-0.151359	-0.0659146	-0.124007	-0.113595	0.0178143
36	0.0384816	0.130902	0.00368926	0.0721551	-0.00203963	0.0486377	0.0245073		4.6	0.200463	0.24204	0.0646234	0.254577	0.0584271	0.164026	0.0428049			36	-0.111545	-0.150344	-0.0654649	-0.120386	-0.111935	0.0175744
37	0.0373029	0.128529	0.00282125	0.0688406	-0.00563081	0.0463726	0.0244314		4.7	0.19746	0.238726	0.0643647	0.250309	0.056011	0.161374	0.0422535			37	-0.109915	-0.149516	-0.063454	-0.11591	-0.109699	0.0177075
38	0.0362701	0.1256	0.0019038	0.0711566	-0.00759084	0.045468	0.0243709		4.8	0.194535	0.235532	0.064119	0.246144	0.0536919	0.158804	0.0417169			38	-0.10831	-0.148423	-0.0597729	-0.11276	-0.107316	0.0182134
39	0.0357821	0.127323	0.000856587	0.0718667	-0.00781388	0.045603	0.0248194		4.9	0.191684	0.232452	0.0638917	0.242074	0.0514781	0.156316	0.0411918			39	-0.106247	-0.148765	-0.0578994	-0.104632	-0.104386	0.0185607
40	0.0357	0.126117	0.000189132	0.0726575	-0.00886243	0.0451603	0.02484												40	-0.104342	-0.147692	-0.0570926	-0.100663	-0.102447	0.0185088
41	0.0349114	0.126527	-5.98e-05	0.0757016	-0.00727502	0.045961	0.0249494												41	-0.103672	-0.148629	-0.0534794	-0.0990071	-0.101197	0.0194458
42	0.0327888	0.125384	-0.000488864	0.0784897	-0.00538307	0.0461581	0.0248327												42	-0.104087	-0.146125	-0.0479185	-0.0922636	-0.0975986	0.0201939
43	0.029926	0.12273	-0.00130274	0.0802015	-0.00682725	0.0449455	0.0248378												43	-0.105432	-0.145982	-0.0440447	-0.0899814	-0.0963602	0.0210599
44	0.0268771	0.121165	-0.00208398	0.0817976	-0.010925	0.0433662	0.0253129												44	-0.107175	-0.144743	-0.0419068	-0.0855701	-0.0948487	0.0214676
45	0.0243032	0.11885	-0.00259354	0.0850422	-0.0133377	0.0424529	0.025614												45	-0.107853	-0.143008	-0.0395013	-0.0821994	-0.0931404	0.0217947
46	0.0233674	0.118929	-0.00302943	0.0897125	-0.0143814	0.0429196	0.0262145												46	-0.106763	-0.138189	-0.0369705	-0.0767051	-0.0896568	0.0215862
47	0.0240513	0.11831	-0.00328501	0.0911414	-0.0123378	0.0435759	0.0260299												47	-0.105452	-0.137277	-0.0355695	-0.0692564	-0.0868886	0.022038
48	0.0241238	0.117673	-0.00301577	0.0947163	-0.0108413	0.0445313	0.026088												48	-0.105822	-0.135357	-0.0349141	-0.0683772	-0.0861176	0.0218886
49	0.0222139	0.119819	-0.00267551	0.0982623	-0.00886606	0.0457507	0.026576												49	-0.107578	-0.133294	-0.0330661	-0.0658778	-0.084954	0.0221826
50	0.0195436	0.116878	-0.00284071	0.0980709	-0.0091226	0.0445058	0.0263132												50	-0.108673	-0.132045	-0.0296855	-0.0636483	-0.0835129	0.0228771
51	0.0177185	0.112519	-0.00314641	0.0980788	-0.00827904	0.0433782	0.0257527												51	-0.108121	-0.129333	-0.0269125	-0.0649609	-0.0823318	0.0228167
52	0.0166554	0.107691	-0.00315863	0.0974053	-0.00999243	0.0417202	0.0252681												52	-0.106171	-0.127127	-0.0250841	-0.0626544	-0.0802592	0.0227711
53	0.0153854	0.106605	-0.0030361	0.0969093	-0.0145952	0.0402536	0.0256058												53	-0.102369	-0.125518	-0.022357	-0.055142	-0.0763465	0.0232011
54	0.0136451	0.104592	-0.00311149	0.0964737	-0.0158999	0.0391398	0.02553												54	-0.0974856	-0.123048	-0.0197068	-0.0512045	-0.0728613	0.0231292
55	0.0110469	0.104051	-0.00340202	0.0983108	-0.0143715	0.039127	0.0256682												55	-0.0937456	-0.121922	-0.0199111	-0.0508636	-0.0716106	0.0225915
56	0.00736177	0.103305	-0.00360953	0.10152	-0.00728762	0.0402578	0.0254902												56	-0.0921898	-0.11969	-0.0222058	-0.0547734	-0.0722148	0.0213269
57	0.00386309	0.1029	-0.00373039	0.103791	-0.00820883	0.039723	0.0260458												57	-0.091953	-0.120657	-0.0231882	-0.0541095	-0.0724768	0.0213451
58	0.00181051	0.100788	-0.004079	0.101736	-0.0106048	0.0379301	0.02593												58	-0.0925655	-0.117472	-0.0215052	-0.0506459	-0.0705472	0.0213852
59	0.000469131	0.100756	-0.00465095	0.0964109	-0.00833535	0.03693	0.0252181												59	-0.0936792	-0.114584	-0.0182082	-0.0504512	-0.0692305	0.0216229
60	-0.00143452	0.0965956	-0.00510947	0.0937101	-0.00926307	0.0348997	0.0246336												60	-0.093171	-0.111155	-0.015666	-0.0466375	-0.0666573	0.0217637

## Sheet: SFig5
SFig. 5C1		CC- DF/F vs RR	SEM		Expanded Inset-		CC- DF/F vs RR	SEM				CC- DF/F vs EMG	SEM		Expanded inset		CC- DF/F vs EMG	SEM		SFig. 5C2			CC- DF/F vs RR	SEM			CC- DF/F vs EMG	SEM		SFig. 5d		CC- DF/F vs RR	SEM			CC- DF/F vs EMG	SEM
	-60	0.0362109	0.021845			-5	0.0379528	0.0487077			-60	0.0233846	0.0178574			-5	0.0837593	0.0145596		Only During REM sleep		-10	0.000178526	0.0201887		-10	-0.0274608	0.0862139		WIldType	-60	-0.119233	0.109744		-60	-0.0174836	0.0161856
	-59	0.0356379	0.0215397			-4.9	0.0388292	0.048852			-59	0.0234306	0.0180697			-4.9	0.0844264	0.0144972				-9.9	-0.00122308	0.0203234		-9.9	-0.0263824	0.0863527			-59	-0.121726	0.109273		-59	-0.0166896	0.0167727
	-58	0.0369217	0.0216412			-4.8	0.0397776	0.0490094			-58	0.0233846	0.0178574			-4.8	0.0851462	0.0144505				-9.8	-0.00284257	0.0206563		-9.8	-0.0255126	0.0864298			-58	-0.11919	0.11013		-58	-0.0140704	0.0172873
	-57	0.037864	0.021308			-4.7	0.0408021	0.049183			-57	0.0234306	0.0180697			-4.7	0.0859093	0.0143937				-9.7	-0.00469648	0.0211969		-9.7	-0.0249773	0.0863788			-57	-0.117193	0.11065		-57	-0.0150892	0.017634
	-56	0.0380624	0.0206759			-4.6	0.0419131	0.0493696			-56	0.0231185	0.018025			-4.6	0.0867195	0.0143368				-9.6	-0.00677347	0.0219851		-9.6	-0.0248031	0.0861927			-56	-0.114183	0.111976		-56	-0.0136093	0.0168568
	-55	0.0398516	0.0207262			-4.5	0.043104	0.0495768			-55	0.0208417	0.0179912			-4.5	0.0874952	0.0142894				-9.5	-0.00909407	0.0230073		-9.5	-0.024983	0.0858612			-55	-0.115564	0.111311		-55	-0.0148618	0.0167725
	-54	0.0399606	0.0205749			-4.4	0.0443793	0.0498078			-54	0.0196015	0.0178164			-4.4	0.0883786	0.0142575				-9.4	-0.0115833	0.0241233		-9.4	-0.0255383	0.0854106			-54	-0.116874	0.110892		-54	-0.0196364	0.015911
	-53	0.0419122	0.0207497			-4.3	0.0457254	0.0500714			-53	0.0197449	0.0176622			-4.3	0.0893908	0.0142135				-9.3	-0.0141774	0.025163		-9.3	-0.0262671	0.0849315			-53	-0.119222	0.10988		-53	-0.0168864	0.0178376
	-52	0.0433259	0.0203017			-4.2	0.0471347	0.0503713			-52	0.019251	0.0175407			-4.2	0.0905013	0.014178				-9.2	-0.0168999	0.0261524		-9.2	-0.0271376	0.0844522			-52	-0.120488	0.109379		-52	-0.021725	0.0153218
	-51	0.0449964	0.0198502			-4.1	0.0486159	0.0507081			-51	0.0199868	0.0173769			-4.1	0.0915745	0.0141643				-9.1	-0.0195355	0.0270019		-9.1	-0.0279928	0.0840503			-51	-0.119737	0.109929		-51	-0.0190313	0.0161291
	-50	0.0455374	0.0193532			-4	0.0501811	0.0510801			-50	0.0207603	0.0173519			-4	0.0927574	0.0141482				-9	-0.0219527	0.0276004		-9	-0.0287193	0.083793			-50	-0.119965	0.109955		-50	-0.0193466	0.0155092
	-49	0.0465653	0.0194564			-3.9	0.0518353	0.0514884			-49	0.0210097	0.0176053			-3.9	0.0940162	0.0141396				-8.9	-0.024117	0.0279155		-8.9	-0.0293276	0.083664			-49	-0.1201	0.109277		-49	-0.0173455	0.0163945
	-48	0.0473712	0.0191782			-3.8	0.0535907	0.0519302			-48	0.0202431	0.0178914			-3.8	0.095325	0.0141357				-8.8	-0.0260699	0.0280527		-8.8	-0.0297255	0.0836662			-48	-0.116165	0.111033		-48	-0.0189512	0.0164281
	-47	0.0483277	0.0188382			-3.7	0.0554745	0.0523966			-47	0.0197426	0.0180939			-3.7	0.0965985	0.0141509				-8.7	-0.0277923	0.0280613		-8.7	-0.0300991	0.0837519			-47	-0.11935	0.110367		-47	-0.0216816	0.0159707
	-46	0.0497472	0.0190431			-3.6	0.0574837	0.0528919			-46	0.018382	0.0181901			-3.6	0.0980197	0.0141741				-8.6	-0.029339	0.0280347		-8.6	-0.0305044	0.083869			-46	-0.118293	0.110278		-46	-0.020366	0.0150045
	-45	0.0517888	0.0198456			-3.5	0.0596134	0.0534145			-45	0.0161266	0.0183887			-3.5	0.0995752	0.0141946				-8.5	-0.0309658	0.0280842		-8.5	-0.0310979	0.0839261			-45	-0.117793	0.110133		-45	-0.0202959	0.0150731
	-44	0.0526259	0.0203685			-3.4	0.0618611	0.0539636			-44	0.0154821	0.0184694			-3.4	0.101097	0.0142255				-8.4	-0.0326595	0.0280633		-8.4	-0.0320064	0.0838679			-44	-0.116466	0.110691		-44	-0.021598	0.0148897
	-43	0.0539206	0.0208535			-3.3	0.0642144	0.0545437			-43	0.0165496	0.0183181			-3.3	0.102732	0.0142576				-8.3	-0.0342485	0.0278538		-8.3	-0.0332017	0.0836672			-43	-0.115786	0.110829		-43	-0.0207224	0.0145425
	-42	0.0546192	0.0207887			-3.2	0.0666643	0.0551563			-42	0.015117	0.0184926			-3.2	0.104404	0.0143146				-8.2	-0.0354799	0.027392		-8.2	-0.0347375	0.0833276			-42	-0.114543	0.111997		-42	-0.0164893	0.0153124
	-41	0.0559755	0.0211414			-3.1	0.0692338	0.055788			-41	0.0160002	0.0181314			-3.1	0.106103	0.0143721				-8.1	-0.0362736	0.0267798		-8.1	-0.0364172	0.0829095			-41	-0.114755	0.111744		-41	-0.0191913	0.0160338
	-40	0.0571601	0.0221186			-3	0.0719108	0.0564386			-40	0.0179382	0.0178173			-3	0.10788	0.0144424				-8	-0.0367266	0.0262531		-8	-0.0380463	0.0825168			-40	-0.112878	0.112267		-40	-0.0195468	0.0145953
	-39	0.0578914	0.0227063			-2.9	0.0746987	0.057102			-39	0.019211	0.0177451			-2.9	0.109712	0.0145171				-7.9	-0.0368828	0.0259098		-7.9	-0.0394678	0.0822146			-39	-0.113335	0.112557		-39	-0.0193902	0.0144018
	-38	0.0594534	0.0232331			-2.8	0.077607	0.0577658			-38	0.0207587	0.0176266			-2.8	0.111613	0.014606				-7.8	-0.0365772	0.0256498		-7.8	-0.0405054	0.0820588			-38	-0.11682	0.111019		-38	-0.0180429	0.0160297
	-37	0.0628285	0.0244693			-2.7	0.0806062	0.0584362			-37	0.0203508	0.0173672			-2.7	0.113656	0.0147042				-7.7	-0.0359729	0.0254943		-7.7	-0.0411318	0.0820892			-37	-0.115677	0.112438		-37	-0.016355	0.0187565
	-36	0.0655046	0.0250984			-2.6	0.0836853	0.0591103			-36	0.0213734	0.0171848			-2.6	0.115801	0.0148018				-7.6	-0.0354555	0.0255255		-7.6	-0.0413538	0.0822771			-36	-0.118066	0.111384		-36	-0.0146725	0.019204
	-35	0.0673112	0.0260742			-2.5	0.0868534	0.059774			-35	0.0227246	0.0176532			-2.5	0.117956	0.0149205				-7.5	-0.035007	0.0255711		-7.5	-0.0412389	0.0825932			-35	-0.116289	0.112049		-35	-0.0185265	0.0166913
	-34	0.0685282	0.0268962			-2.4	0.0900819	0.0604281			-34	0.0222919	0.0183209			-2.4	0.120221	0.015055				-7.4	-0.0346185	0.0255756		-7.4	-0.0408196	0.0830135			-34	-0.115379	0.113369		-34	-0.0170144	0.0180958
	-33	0.0711418	0.0283758			-2.3	0.0933496	0.0610711			-33	0.0229114	0.0190108			-2.3	0.122597	0.0152036				-7.3	-0.0344682	0.0256402		-7.3	-0.0401122	0.0835186			-33	-0.11922	0.111637		-33	-0.0205248	0.0149645
	-32	0.0731498	0.0296798			-2.2	0.0966261	0.0617045			-32	0.0224032	0.0190254			-2.2	0.125061	0.0153765				-7.2	-0.0345063	0.0258033		-7.2	-0.039049	0.0841578			-32	-0.119529	0.111209		-32	-0.0199705	0.0152517
	-31	0.0749863	0.0314717			-2.1	0.0998914	0.062324			-31	0.0258506	0.0184789			-2.1	0.127628	0.015558				-7.1	-0.0347992	0.0261178		-7.1	-0.0376279	0.0849387			-31	-0.118211	0.111812		-31	-0.0198293	0.0150536
	-30	0.0771238	0.0327533			-2	0.103145	0.0629186			-30	0.0280508	0.0180504			-2	0.130288	0.0157527				-7	-0.0354073	0.026524		-7	-0.035846	0.0858672			-30	-0.119293	0.111301		-30	-0.0191219	0.0158951
	-29	0.0788311	0.0341791			-1.9	0.106384	0.0634798			-29	0.0312455	0.0182319			-1.9	0.133139	0.0159746				-6.9	-0.0362162	0.0269335		-6.9	-0.0338637	0.0868837			-29	-0.117264	0.112116		-29	-0.018948	0.0161742
	-28	0.0812354	0.0361739			-1.8	0.10957	0.0640126			-28	0.0327732	0.0184878			-1.8	0.136033	0.0162138				-6.8	-0.0371049	0.0273649		-6.8	-0.0318767	0.0878679			-28	-0.115876	0.112625		-28	-0.016249	0.0161334
	-27	0.082108	0.0374656			-1.7	0.1127	0.0645052			-27	0.0344995	0.019034			-1.7	0.139036	0.0164762				-6.7	-0.0378961	0.0278413		-6.7	-0.0302418	0.0886357			-27	-0.119464	0.111144		-27	-0.0202115	0.0146074
	-26	0.0845515	0.0400737			-1.6	0.115752	0.0649564			-26	0.034803	0.0194233			-1.6	0.142092	0.0167588				-6.6	-0.0384029	0.0283541		-6.6	-0.0290851	0.0891281			-26	-0.114634	0.113364		-26	-0.0173627	0.0153353
	-25	0.087332	0.0420547			-1.5	0.11864	0.0653864			-25	0.0363274	0.0194904			-1.5	0.145294	0.0170666				-6.5	-0.03891	0.0290947		-6.5	-0.0284969	0.0892834			-25	-0.117537	0.112201		-25	-0.0175724	0.0147059
	-24	0.0909588	0.0439105			-1.4	0.121265	0.065814			-24	0.0378925	0.0192943			-1.4	0.148578	0.0174				-6.4	-0.0394597	0.0300576		-6.4	-0.0284367	0.0891302			-24	-0.114005	0.113549		-24	-0.0163673	0.0142828
	-23	0.0934816	0.0453537			-1.3	0.123557	0.0662556			-23	0.0384366	0.0190868			-1.3	0.152073	0.01777				-6.3	-0.0402013	0.031258		-6.3	-0.0287369	0.0887466			-23	-0.115279	0.112472		-23	-0.0139382	0.0137801
	-22	0.0965738	0.0474164			-1.2	0.125546	0.0666936			-22	0.0389356	0.0193317			-1.2	0.155591	0.0181624				-6.2	-0.0412633	0.0326744		-6.2	-0.0293811	0.0881915			-22	-0.115816	0.112655		-22	-0.0142261	0.0135539
	-21	0.0992362	0.050164			-1.1	0.127362	0.067074			-21	0.0403142	0.0190643			-1.1	0.159148	0.0185857				-6.1	-0.0425505	0.0341793		-6.1	-0.0301987	0.0875589			-21	-0.116941	0.112068		-21	-0.0181655	0.0128505
	-20	0.102105	0.0527603			-1	0.129032	0.0673829			-20	0.0439199	0.0187118			-1	0.162819	0.0190522				-6	-0.0438021	0.0355875		-6	-0.0309533	0.0869606			-20	-0.115092	0.112346		-20	-0.0134177	0.0128566
	-19	0.103815	0.0555808			-0.9	0.130509	0.0676346			-19	0.047483	0.0177391			-0.9	0.16646	0.0195459				-5.9	-0.0449782	0.0368972		-5.9	-0.0314327	0.0865292			-19	-0.116716	0.112707		-19	-0.0106058	0.0129953
	-18	0.105513	0.0571561			-0.8	0.131725	0.0678511			-18	0.0496323	0.0170975			-0.8	0.170171	0.0200845				-5.8	-0.0461659	0.0381108		-5.8	-0.0315673	0.0863071			-18	-0.115048	0.112417		-18	-0.0158765	0.0130011
	-17	0.107658	0.0595772			-0.7	0.132691	0.0680254			-17	0.0507457	0.0165524			-0.7	0.173834	0.020649				-5.7	-0.0474706	0.0391704		-5.7	-0.0313788	0.0862523			-17	-0.113674	0.113321		-17	-0.0122808	0.0148874
	-16	0.109888	0.0621301			-0.6	0.133428	0.0681477			-16	0.0531834	0.0165759			-0.6	0.17751	0.0212551				-5.6	-0.0488198	0.0400255		-5.6	-0.0309752	0.0862967			-16	-0.113896	0.113005		-16	-0.0109217	0.013666
	-15	0.109659	0.0630991			-0.5	0.13392	0.0682249			-15	0.0559323	0.0174511			-0.5	0.18122	0.0219125				-5.5	-0.050057	0.0406242		-5.5	-0.0304671	0.0864369			-15	-0.114676	0.113813		-15	-0.00808052	0.0161573
	-14	0.110991	0.0656099			-0.4	0.134147	0.0682689			-14	0.0567677	0.0184824			-0.4	0.185025	0.0226409				-5.4	-0.0512106	0.0410875		-5.4	-0.0297809	0.086654			-14	-0.111384	0.114865		-14	-0.00721733	0.0139663
	-13	0.11235	0.0671877			-0.3	0.134126	0.0682737			-13	0.0585306	0.0191294			-0.3	0.188743	0.0233941				-5.3	-0.0522363	0.0414775		-5.3	-0.0288894	0.0869998			-13	-0.114227	0.113789		-13	-0.0126864	0.0142083
	-12	0.113852	0.069598			-0.2	0.133869	0.0682351			-12	0.0602616	0.0186385			-0.2	0.1924	0.0241851				-5.2	-0.0531828	0.0418861		-5.2	-0.0277633	0.0874985			-12	-0.11238	0.114743		-12	-0.0119056	0.0146698
	-11	0.115244	0.071667			-0.1	0.133376	0.0681549			-11	0.0599195	0.0178353			-0.1	0.196255	0.0250906				-5.1	-0.0539949	0.0424039		-5.1	-0.0263617	0.0882053			-11	-0.112675	0.114273		-11	-0.0131895	0.0135517
	-10	0.116588	0.0738068			0	0.132627	0.0680475			-10	0.060199	0.0175708			0	0.199935	0.0260063				-5	-0.0546659	0.0431568		-5	-0.0246951	0.089089			-10	-0.109468	0.116201		-10	-0.00521118	0.0171404
	-9	0.117824	0.0751888			0.1	0.13162	0.0679196			-9	0.0627931	0.0181229			0.1	0.202435	0.0266297				-4.9	-0.0551279	0.0441527		-4.9	-0.022967	0.0900828			-9	-0.10963	0.115649		-9	-0.0128273	0.0140748
	-8	0.118894	0.0767825			0.2	0.130388	0.0677639			-8	0.0625147	0.0181971			0.2	0.204793	0.0272814				-4.8	-0.0554217	0.0454053		-4.8	-0.0211928	0.0911256			-8	-0.107071	0.116429		-8	-0.0125568	0.0133977
	-7	0.121942	0.0786235			0.3	0.128945	0.0675814			-7	0.0633744	0.0181632			0.3	0.206922	0.0279468				-4.7	-0.0554706	0.0468434		-4.7	-0.0194965	0.0921891			-7	-0.107407	0.116246		-7	-0.0118471	0.0132708
	-6	0.12615	0.0780141			0.4	0.127312	0.0673719			-6	0.0659838	0.0185341			0.4	0.208745	0.0286041				-4.6	-0.0552452	0.048329		-4.6	-0.017905	0.0932105			-6	-0.107784	0.115909		-6	-0.00771882	0.0163179
	-5	0.138268	0.0774937			0.5	0.125515	0.0671335			-5	0.0701128	0.0189259			0.5	0.210341	0.0292911				-4.5	-0.0548286	0.0497343		-4.5	-0.0166011	0.0941088			-5	-0.107684	0.115515		-5	-0.0124175	0.014034
	-4	0.159981	0.0747663			0.6	0.123591	0.0668603			-4	0.0815126	0.0192929			0.6	0.211658	0.0299823				-4.4	-0.0543358	0.0510541		-4.4	-0.0156486	0.0948082			-4	-0.109594	0.115251		-4	-0.0105229	0.0131667
	-3	0.196838	0.0675775			0.7	0.121563	0.0665519			-3	0.0960443	0.0191258			0.7	0.212541	0.0306425				-4.3	-0.0536489	0.052199		-4.3	-0.0148885	0.095351			-3	-0.112243	0.114059		-3	-0.0141433	0.0122767
	-2	0.240155	0.0567449			0.8	0.119458	0.0662062			-2	0.11817	0.0197678			0.8	0.212997	0.031265				-4.2	-0.052913	0.0532034		-4.2	-0.0143137	0.0957838			-2	-0.112136	0.113523		-2	-0.0134763	0.0129287
	-1	0.261909	0.0524801			0.9	0.117276	0.0658306			-1	0.154838	0.0216603			0.9	0.213012	0.0318468				-4.1	-0.0521791	0.0540824		-4.1	-0.0138323	0.0961155			-1	-0.110559	0.114973		-1	-0.00726304	0.0158316
	0	0.249053	0.0522125			1	0.115038	0.0654247			0	0.190554	0.0299317			1	0.212662	0.0323961				-4	-0.0515505	0.0548661		-4	-0.0133885	0.0963884			0	-0.106874	0.115947		0	-0.00823824	0.016274
	1	0.217802	0.0576292			1.1	0.112743	0.0649982			1	0.195721	0.0383093			1.1	0.211905	0.0328978				-3.9	-0.0512013	0.0555825		-3.9	-0.0130109	0.0966078			1	-0.106915	0.116462		1	-0.0105901	0.0158395
	2	0.187463	0.064151			1.2	0.110382	0.0645622			2	0.171639	0.0430312			1.2	0.21087	0.0333816				-3.8	-0.0508682	0.0560954		-3.8	-0.0127425	0.0967228			2	-0.105522	0.116871		2	-0.00940243	0.0155519
	3	0.161278	0.0694426			1.3	0.107976	0.064115			3	0.142394	0.0424767			1.3	0.209545	0.0338461				-3.7	-0.0504285	0.0562972		-3.7	-0.0127289	0.0966701			3	-0.10609	0.116711		3	-0.00862098	0.0154653
	4	0.142318	0.0749667			1.4	0.10555	0.0636525			4	0.115642	0.0390508			1.4	0.20797	0.0342872				-3.6	-0.0497982	0.0561357		-3.6	-0.0129506	0.0964424			4	-0.104792	0.116614		4	-0.00751399	0.0160829
	5	0.126316	0.0775704			1.5	0.103116	0.0631762			5	0.0968243	0.0357838			1.5	0.206054	0.034669				-3.5	-0.0489161	0.0555995		-3.5	-0.0133251	0.096096			5	-0.108483	0.116028		5	-0.0031998	0.0171858
	6	0.113956	0.0791096			1.6	0.100672	0.0626937			6	0.0824415	0.033092			1.6	0.203848	0.0350032				-3.4	-0.0477863	0.0547949		-3.4	-0.0137798	0.0956257			6	-0.104177	0.116661		6	-0.00425761	0.0174394
	7	0.104093	0.0806022			1.7	0.0982222	0.0622085			7	0.0714746	0.0305278			1.7	0.201352	0.0352856				-3.3	-0.0463733	0.0538619		-3.3	-0.0142769	0.0951011			7	-0.107002	0.116784		7	-0.00560234	0.0176254
	8	0.0979347	0.0818179			1.8	0.0957652	0.061725			8	0.0679188	0.0290442			1.8	0.198701	0.0355501				-3.2	-0.0446487	0.0528703		-3.2	-0.0147013	0.0945457			8	-0.105798	0.11744		8	-0.00442753	0.0171415
	9	0.0918067	0.0813568			1.9	0.0933167	0.0612419			9	0.0641501	0.027386			1.9	0.195822	0.0357668				-3.1	-0.0426556	0.0518232		-3.1	-0.0150367	0.093988			9	-0.104122	0.117886		9	-0.00535013	0.0175236
	10	0.0871669	0.080034			2	0.090885	0.060761			10	0.0628755	0.0264896			2	0.192844	0.0359733				-3	-0.0404556	0.0506767		-3	-0.0153003	0.093474			10	-0.103974	0.118038		10	-0.00195023	0.0163971
	11	0.0839347	0.0791879			2.1	0.0884798	0.0602816			11	0.0616961	0.0255768			2.1	0.189912	0.0362031				-2.9	-0.038125	0.049379		-2.9	-0.0155277	0.0929674			11	-0.103234	0.117897		11	0.00127377	0.0170118
	12	0.0804093	0.0781498			2.2	0.0861052	0.0598062			12	0.0596527	0.0245645			2.2	0.186651	0.0363305				-2.8	-0.0359127	0.0479918		-2.8	-0.0156999	0.0924488			12	-0.100056	0.118725		12	0.00245854	0.0166488
	13	0.0768721	0.0768738			2.3	0.0837652	0.0593357			13	0.0569865	0.023987			2.3	0.183346	0.0364492				-2.7	-0.0338519	0.0464906		-2.7	-0.0158189	0.0919019			13	-0.10012	0.118428		13	0.00346019	0.0164539
	14	0.0727767	0.0745337			2.4	0.081469	0.058868			14	0.0557859	0.024629			2.4	0.179976	0.036533				-2.6	-0.0320939	0.0449045		-2.6	-0.0158432	0.0913485			14	-0.0978582	0.119403		14	0.0034415	0.0161362
	15	0.0715446	0.0724519			2.5	0.0792128	0.0584049			15	0.0540263	0.024328			2.5	0.176617	0.0366068				-2.5	-0.0305617	0.0431998		-2.5	-0.0158097	0.0908251			15	-0.0994301	0.119026		15	0.0011445	0.0166082
	16	0.0713817	0.0709304			2.6	0.077005	0.0579438			16	0.0514031	0.023781			2.6	0.17327	0.0366693				-2.4	-0.0292625	0.0414447		-2.4	-0.0156529	0.0903285			16	-0.10276	0.117807		16	0.00337559	0.0163201
	17	0.0693786	0.0668589			2.7	0.074846	0.0574879			17	0.051077	0.0236196			2.7	0.169852	0.0366861				-2.3	-0.028	0.0396616		-2.3	-0.0154471	0.0899023			17	-0.101271	0.118492		17	0.00450463	0.0162632
	18	0.0701451	0.0651653			2.8	0.0727249	0.0570426			18	0.0495197	0.0234576			2.8	0.16642	0.0366686				-2.2	-0.0266242	0.0378895		-2.2	-0.0150609	0.0895706			18	-0.100142	0.119086		18	0.00113448	0.0166676
	19	0.0685629	0.0625084			2.9	0.0706371	0.0566084			19	0.0484376	0.023794			2.9	0.163001	0.0366353				-2.1	-0.0248116	0.0360305		-2.1	-0.0144855	0.0893274			19	-0.0971514	0.119736		19	0.00305087	0.0172372
	20	0.0678034	0.0607856			3	0.0685825	0.0561884			20	0.0472515	0.0238951			3	0.159666	0.0365993				-2	-0.0227215	0.0341824		-2	-0.0137908	0.0891711			20	-0.0986472	0.119057		20	0.00395051	0.0167238
	21	0.0669074	0.0583677			3.1	0.0665611	0.0557836			21	0.0472919	0.0245489			3.1	0.156293	0.0365222				-1.9	-0.0204628	0.0324108		-1.9	-0.0129695	0.0890583			21	-0.0986155	0.119273		21	0.00731433	0.0169598
	22	0.0676349	0.0566193			3.2	0.0645773	0.0553895			22	0.0448489	0.0243843			3.2	0.152916	0.0364092				-1.8	-0.0182639	0.0308217		-1.8	-0.0121691	0.0889925			22	-0.0990321	0.11878		22	0.00293355	0.0166533
	23	0.0663527	0.0541208			3.3	0.0626529	0.054998			23	0.0445779	0.0247578			3.3	0.1496	0.0362795				-1.7	-0.0161536	0.0294899		-1.7	-0.0114616	0.0888897			23	-0.0978812	0.119751		23	0.0075834	0.017422
	24	0.0666946	0.0515817			3.4	0.060764	0.0546194			24	0.0456582	0.0255256			3.4	0.14625	0.0361063				-1.6	-0.0139034	0.0283884		-1.6	-0.0109391	0.0887306			24	-0.0982345	0.119657		24	0.00537417	0.0172691
	25	0.0664204	0.0495922			3.5	0.0589123	0.0542525			25	0.0446996	0.0245983			3.5	0.142928	0.0359036				-1.5	-0.0116298	0.0276428		-1.5	-0.0106227	0.088506			25	-0.0959725	0.119959		25	0.0115447	0.0170031
	26	0.0659916	0.0483849			3.6	0.0571181	0.0538896			26	0.0457227	0.0243293			3.6	0.13977	0.0357086				-1.4	-0.00930213	0.0273254		-1.4	-0.010408	0.0882481			26	-0.0955246	0.119232		26	0.0117241	0.0172799
	27	0.06526	0.0465895			3.7	0.0553692	0.0535336			27	0.0469851	0.0241895			3.7	0.13671	0.0355126				-1.3	-0.00671668	0.0273175		-1.3	-0.0102606	0.0880024			27	-0.09616	0.119962		27	0.00982131	0.0179387
	28	0.0640628	0.0447596			3.8	0.0536455	0.0531911			28	0.0483908	0.0239507			3.8	0.133725	0.0353034				-1.2	-0.00386644	0.0274977		-1.2	-0.0100973	0.087798			28	-0.097415	0.119253		28	0.0100168	0.0180909
	29	0.0627611	0.0429538			3.9	0.0519669	0.052853			29	0.0478098	0.023193			3.9	0.130811	0.0350808				-1.1	-0.00101058	0.0278745		-1.1	-0.00989039	0.0876724			29	-0.0954692	0.12015		29	0.0108986	0.0187123
	30	0.061202	0.0413911			4	0.0503375	0.0525169			30	0.044609	0.0222671			4	0.127927	0.0348344				-1	0.00181928	0.0283157		-1	-0.00963136	0.0876259			30	-0.0953728	0.120193		30	0.012382	0.0182931
	31	0.0613773	0.0400361			4.1	0.0487485	0.0521857			31	0.0449874	0.0225963			4.1	0.125173	0.0346003				-0.9	0.00470871	0.0286549		-0.9	-0.00935276	0.0876849			31	-0.0944712	0.120687		31	0.0103187	0.0196791
	32	0.0620922	0.0386099			4.2	0.0472106	0.0518542			32	0.0443852	0.0217011			4.2	0.12244	0.0343408				-0.8	0.00798041	0.0285828		-0.8	-0.00905045	0.0878545			32	-0.0934456	0.121913		32	0.0163879	0.0194143
	33	0.0620004	0.0374756			4.3	0.0457158	0.0515261			33	0.0465769	0.0218062			4.3	0.119781	0.0340795				-0.7	0.0117433	0.0279874		-0.7	-0.00867703	0.0880708			33	-0.0931767	0.121887		33	0.0121535	0.0202065
	34	0.0601684	0.0362931			4.4	0.0442591	0.0512027			34	0.0461318	0.0213351			4.4	0.117199	0.0338112				-0.6	0.0157978	0.0271236		-0.6	-0.00828415	0.0883186			34	-0.0911954	0.122374		34	0.0152988	0.0202098
	35	0.05943	0.0353258			4.5	0.0428585	0.050874			35	0.0451407	0.0211837			4.5	0.114688	0.033541				-0.5	0.019936	0.0262271		-0.5	-0.00778945	0.0885911			35	-0.0869232	0.123066		35	0.0117565	0.0225833
	36	0.0601097	0.0356758			4.6	0.0415059	0.0505427			36	0.0435337	0.021489			4.6	0.112311	0.033285				-0.4	0.0239648	0.0254444		-0.4	-0.00727547	0.0888708			36	-0.0876884	0.123684		36	0.0176338	0.0224878
	37	0.0600999	0.0347082			4.7	0.0402026	0.0502072			37	0.0422001	0.0216607			4.7	0.109969	0.0330136				-0.3	0.0277454	0.0248302		-0.3	-0.00676544	0.0891409			37	-0.085111	0.123836		37	0.0171391	0.0229783
	38	0.0602286	0.0333654			4.8	0.0389353	0.0498722			38	0.0425171	0.021299			4.8	0.107716	0.0327431				-0.2	0.0310779	0.0244559		-0.2	-0.00632809	0.0893814			38	-0.0834394	0.125087		38	0.0194195	0.0233092
	39	0.0613239	0.0328074			4.9	0.0376915	0.0495425			39	0.0432977	0.0203442			4.9	0.105619	0.0325021				-0.1	0.033609	0.024467		-0.1	-0.00600662	0.0895938			39	-0.0822011	0.1258		39	0.0164596	0.024181
	40	0.0622758	0.033097			5	0.0364657	0.0492176			40	0.0426933	0.0192291			5	0.103512	0.0322371				0	0.0353148	0.0248022		0	-0.00579723	0.0897502			40	-0.0798755	0.127618		40	0.0166942	0.0254226
	41	0.0606131	0.0326165			5.1	0.0352601	0.0488962			41	0.0445033	0.0190859									0.1	0.0339534	0.0259988		0.1	-0.00956188	0.0923848			41	-0.0772819	0.127821		41	0.0185999	0.0253092
	42	0.0620068	0.0340892								42	0.046623	0.0188838									0.2	0.0345861	0.0263035		0.2	-0.0206619	0.0989858			42	-0.0753515	0.127814		42	0.023101	0.0252826
	43	0.0608496	0.0339192								43	0.0468837	0.0175871									0.3	0.0342371	0.0267049		0.3	-0.0212808	0.0987991			43	-0.0754553	0.127684		43	0.0195678	0.0247389
	44	0.0616653	0.0346391								44	0.0478596	0.0177358									0.4	0.0331617	0.0271769		0.4	-0.0224118	0.0985474			44	-0.0761438	0.127235		44	0.0215302	0.0249528
	45	0.0608892	0.0345518								45	0.0448562	0.0179596									0.5	0.0313446	0.0276981		0.5	-0.023565	0.0983497			45	-0.0746972	0.127642		45	0.0212758	0.0253837
	46	0.0608736	0.0345549								46	0.0444413	0.0189003									0.6	0.029091	0.0283339		0.6	-0.0281235	0.0972227			46	-0.0739721	0.127779		46	0.0205797	0.025071
	47	0.0619566	0.0347911								47	0.043194	0.0188642									0.7	0.0269157	0.0291929		0.7	-0.0318258	0.0962328			47	-0.0746498	0.128103		47	0.0215562	0.0258664
	48	0.0624783	0.0347969								48	0.0429718	0.0177246									0.8	0.0246389	0.029867		0.8	-0.0357361	0.0950428			48	-0.0749836	0.128015		48	0.0200895	0.0261371
	49	0.0634243	0.0352993								49	0.0445908	0.0170654									0.9	0.0221893	0.0304739		0.9	-0.0517286	0.0930167			49	-0.0736066	0.128766		49	0.0232553	0.0255398
	50	0.0635958	0.0356813								50	0.0423079	0.0165787									1	0.0199988	0.0309422		1	-0.0523384	0.0923422			50	-0.0728448	0.1283		50	0.0244856	0.025581
	51	0.0639132	0.0359916								51	0.0420765	0.0177438									1.1	0.0180538	0.0311422		1.1	-0.0528179	0.0918387			51	-0.0728988	0.128128		51	0.0192249	0.0252495
	52	0.0638869	0.0362367								52	0.0417799	0.0178887									1.2	0.0166181	0.0312806		1.2	-0.0531417	0.0914772			52	-0.0736573	0.128238		52	0.0209342	0.0264306
	53	0.0638249	0.036894								53	0.0407421	0.0173032									1.3	0.0153744	0.0311786		1.3	-0.0533711	0.0911962			53	-0.076636	0.127036		53	0.018844	0.0256225
	54	0.0629861	0.0376522								54	0.0396529	0.0165673									1.4	0.0140583	0.0310208		1.4	-0.0535954	0.0909524			54	-0.0778153	0.127391		54	0.0229539	0.0244568
	55	0.0611559	0.0380593								55	0.0406762	0.0165285									1.5	0.0125096	0.031084		1.5	-0.0538459	0.0907159			55	-0.0762843	0.127867		55	0.0264934	0.0236093
	56	0.0601609	0.0381463								56	0.0414897	0.0164755									1.6	0.0107447	0.0313348		1.6	-0.0541486	0.0904729			56	-0.0774524	0.127416		56	0.0225797	0.0249745
	57	0.0595055	0.0378303								57	0.039645	0.0163833									1.7	0.00846592	0.0316928		1.7	-0.0545105	0.0902212			57	-0.0743052	0.127528		57	0.0266446	0.0239665
	58	0.060676	0.0378125								58	0.0392864	0.0162801									1.8	0.00600968	0.0320607		1.8	-0.054931	0.0899674			58	-0.074519	0.127434		58	0.024445	0.0238613
	59	0.0595055	0.0378303								59	0.038426	0.015618									1.9	0.00370863	0.0322601		1.9	-0.0554191	0.0897237			59	-0.0735108	0.126763		59	0.0273198	0.0234748
	60	0.060676	0.0378125								60	0.0390427	0.0149278									2	0.00193792	0.0321959		2	-0.0559515	0.0894973			60	-0.0741387	0.126604		60	0.0233975	0.0231107
																						2.1	0.000736468	0.0318955		2.1	-0.0565594	0.0892989
																						2.2	-0.000249128	0.0314524		2.2	-0.0572099	0.0891234
																						2.3	-0.00135056	0.0311377		2.3	-0.0579363	0.0889764
																						2.4	-0.00279294	0.031197		2.4	-0.0586459	0.088845
																						2.5	-0.0043908	0.0315936		2.5	-0.0593377	0.0887321
																						2.6	-0.00577967	0.0320654		2.6	-0.0599355	0.0886257
																						2.7	-0.00700607	0.0326267		2.7	-0.0604467	0.0885237
																						2.8	-0.00804988	0.0331156		2.8	-0.0608432	0.088418
																						2.9	-0.00888596	0.0334747		2.9	-0.0611736	0.0883133
																						3	-0.00992332	0.0338157		3	-0.0614311	0.0882097
																						3.1	-0.0114807	0.034436		3.1	-0.0616588	0.0881166
																						3.2	-0.0137172	0.0352752		3.2	-0.0618666	0.0880393
																						3.3	-0.0166317	0.0361663		3.3	-0.0620714	0.0879845
																						3.4	-0.0194743	0.0370342		3.4	-0.0622763	0.0879561
																						3.5	-0.0221978	0.037767		3.5	-0.0625029	0.0879596
																						3.6	-0.024959	0.0385708		3.6	-0.0627554	0.0879969
																						3.7	-0.0274725	0.0391651		3.7	-0.063057	0.0880704
																						3.8	-0.029647	0.0397576		3.8	-0.0634032	0.0881757
																						3.9	-0.0314056	0.0402708		3.9	-0.0637788	0.0883025
																						4	-0.0327622	0.0405775		4	-0.0641193	0.0884302
																						4.1	-0.0339519	0.0405039		4.1	-0.0644143	0.0885442
																						4.2	-0.0344582	0.0396876		4.2	-0.0646459	0.0886328
																						4.3	-0.0344589	0.0387894		4.3	-0.0647476	0.088688
																						4.4	-0.0345605	0.0382799		4.4	-0.0647316	0.0887132
																						4.5	-0.0353887	0.0380119		4.5	-0.0646219	0.0887155
																						4.6	-0.0369727	0.0379908		4.6	-0.064483	0.0887125
																						4.7	-0.0386786	0.037967		4.7	-0.0643566	0.0887273
																						4.8	-0.0404098	0.0379945		4.8	-0.0643733	0.0887557
																						4.9	-0.0421249	0.0380337		4.9	-0.0645565	0.0888522
																						5	-0.043755	0.0381381		5	-0.0649293	0.0890243
																						5.1	-0.0454713	0.0384374		5.1	-0.0655295	0.0892779
																						5.2	-0.0475678	0.0389787		5.2	-0.06631	0.0896088
																						5.3	-0.0500101	0.039707		5.3	-0.0672754	0.0900197
																						5.4	-0.0522634	0.0404044		5.4	-0.0684075	0.0905155
																						5.5	-0.0546517	0.0411508		5.5	-0.0697088	0.0911033
																						5.6	-0.0575773	0.0419964		5.6	-0.0711941	0.0917919
																						5.7	-0.0609016	0.0427951		5.7	-0.0728229	0.0925917
																						5.8	-0.0643256	0.0435942		5.8	-0.0746565	0.0935148
																						5.9	-0.0676792	0.0444449		5.9	-0.0766579	0.0945598
																						6	-0.0706873	0.0452198		6	-0.078864	0.0957366
																						6.1	-0.0732785	0.0456191		6.1	-0.0813541	0.0970693
																						6.2	-0.0752869	0.0453687		6.2	-0.0842261	0.0986161
																						6.3	-0.0770693	0.044642		6.3	-0.0870937	0.100206
																						6.4	-0.0786675	0.0437458		6.4	-0.0887733	0.101222
																						6.5	-0.0801994	0.0431528		6.5	-0.0898132	0.101894
																						6.6	-0.0815589	0.0429779		6.6	-0.090846	0.10256
																						6.7	-0.0828254	0.0429906		6.7	-0.0919849	0.103266
																						6.8	-0.0841751	0.0428114		6.8	-0.0932347	0.104017
																						6.9	-0.0853976	0.0423199		6.9	-0.0945869	0.104807
																						7	-0.0863188	0.0416904		7	-0.0960291	0.105638
																						7.1	-0.0874869	0.0410349		7.1	-0.0975561	0.106503
																						7.2	-0.08925	0.040436		7.2	-0.0991546	0.107394
																						7.3	-0.0918351	0.0403084		7.3	-0.100833	0.108298
																						7.4	-0.095011	0.0404418		7.4	-0.102514	0.109198
																						7.5	-0.0984955	0.0408896		7.5	-0.104176	0.110083
																						7.6	-0.102167	0.0417422		7.6	-0.105829	0.110932
																						7.7	-0.10575	0.0425673		7.7	-0.107405	0.111719
																						7.8	-0.109321	0.0433172		7.8	-0.108926	0.112456
																						7.9	-0.112736	0.0438178		7.9	-0.110408	0.113159
																						8	-0.115764	0.044048		8	-0.11189	0.113851
																						8.1	-0.11879	0.0441279		8.1	-0.113362	0.114547
																						8.2	-0.122128	0.0442614		8.2	-0.114812	0.115257
																						8.3	-0.125497	0.0447083		8.3	-0.116221	0.115974
																						8.4	-0.128599	0.045262		8.4	-0.117597	0.116684
																						8.5	-0.130923	0.0455952		8.5	-0.118895	0.117379
																						8.6	-0.132525	0.0456436		8.6	-0.120098	0.11805
																						8.7	-0.133885	0.0455805		8.7	-0.121207	0.11869
																						8.8	-0.134982	0.0454578		8.8	-0.122254	0.119305
																						8.9	-0.135588	0.0453947		8.9	-0.123217	0.119895
																						9	-0.135552	0.0454893		9	-0.124071	0.12046
																						9.1	-0.135595	0.045782		9.1	-0.12482	0.121005
																						9.2	-0.135965	0.046268		9.2	-0.125423	0.121505
																						9.3	-0.136618	0.0470289		9.3	-0.125861	0.121957
																						9.4	-0.137861	0.0479342		9.4	-0.126145	0.122357
																						9.5	-0.139743	0.0489935		9.5	-0.126279	0.122696
																						9.6	-0.141956	0.0500032		9.6	-0.126226	0.122971
																						9.7	-0.144246	0.0509189		9.7	-0.125993	0.12316
																						9.8	-0.146317	0.051708		9.8	-0.125553	0.123246
																						9.9	-0.147873	0.0524682		9.9	-0.124854	0.123205
																						10	-0.14902	0.0530712		10	-0.124077	0.123132

## Sheet: SFig6
SFig.6b	RR													Sfig.6C	MV
Time	OFFtarget-20Hz	SEM	Laser_OFF	SEM	10Hz-5s	SEM	10z-10s	SEM	20Hz-5s	SEM	20Hz-10s	SEM		Time	OFFtarget-20Hz	SEM	Laser_OFF	SEM	10Hz-5s	SEM	10z-10s	SEM	20Hz-5s	SEM	20Hz-10s	SEM	SEM
1	147.042	10.6449	158.927	8.75142	139.637	5.90688	153.09	19.6843	156.918	10.7134	156.9	12.9145		1	13.3523	0.3	13.6292	0.836324	15.8159	0.846224	14.0296	2.8479	15.6297	1.06257	14.9396	1.5558
2	145.665	11.0578	162.165	7.16726	172.378	8.33894	169.044	15.7393	162.617	12.8009	162.6	15.7401		2	14.6718	0.37	13.786	0.950329	16.1176	0.809106	15.4641	2.741	16.0352	0.947613	15.0632	1.89688
3	159.616	15.02	165.255	7.884	171.78	7.05104	171.55	8.44331	171.212	12.4951	198.1	12.226		3	14.5728	0.48	14.0855	0.818828	16.3307	0.780176	15.8522	2.26532	16.6185	0.903561	19.4299	0.612425
4	163.819	10.4955	171.936	8.44706	189.595	7.4119	176.55	9.77116	187.474	14.1719	210.46	8.96295		4	14.5672	0.37	14.2955	0.921742	16.8854	0.544105	17.025	1.38336	18.5035	0.957418	18.8132	1.23409
5	172.435	10.7231	169.334	8.71109	195.97	9.44173	195.456	19.0656	211.816	16.9601	229.49	18.1235		5	15.7025	0.39	14.3823	0.710617	18.2966	0.63402	19.3653	1.3007	19.3627	0.76965	20.97	1.23078
6	161.9	12.0966	166.319	9.21565	193.396	10.9476	215.456	13.4694	212.197	17.146	230.727	13.9751		6	14.9982	0.36	14.373	0.745485	18.359	0.540371	21.2395	2.26178	20.047	1.048	20.9588	1.602
7	165.82	10.278	169.364	8.79866	191.064	11.154	210.188	10.1808	215.322	16.5053	241.085	13.7895		7	14.1861	0.38	14.2058	0.816322	18.3609	0.49576	22.7881	1.44091	20.295	0.952973	22.6911	1.46857
8	163.712	9.7139	171.062	8.06563	183.722	12.719	215.417	10.7947	221.29	16.3006	258.046	16.3427		8	15.246	0.36	14.7988	0.632545	17.5848	0.378799	22.3658	1.80278	20.2552	0.579412	25.02	1.53366
9	159.535	9.94733	168.997	7.4085	189.105	10.753	217.033	11.9394	216.22	15.3423	263.291	14.1152		9	14.7986	0.37	14.573	0.730532	16.0034	0.429214	23.2019	1.13103	18.3466	0.792218	25.2779	1.95782
10	156.632	11.1885	166.167	8.37433	192.071	11.0257	221.557	20.4599	218.951	15.3735	267.419	12.2472		10	14.6376	0.39	14.3079	0.689471	16.2791	0.460901	22.7181	2.52238	18.3415	0.812433	25.0098	2.00734
11	175.912	11.3817	171.705	8.10472	193.332	10.4736	213.841	19.8173	220.609	17.0946	252.715	17.7951		11	15.5809	0.38	14.8067	0.709628	16.4421	0.640809	20.5726	2.318	17.6786	0.755466	24.9904	2.39905
12	169.478	14.9507	172.266	7.89083	197.569	12.4824	208.075	14.4164	216.307	16.4992	228.008	10.2385		12	14.7579	0.4	14.2981	0.788451	16.5194	0.593933	19.9133	2.48986	17.6025	1.08655	22.0637	2.87988
13	170.06	11.15	180.661	9.1732	196.154	14.3508	209.612	14.4369	211.872	19.7534	213.84	15.0058		13	14.0737	0.41	14.6532	0.795822	16.0619	0.559507	19.6717	2.8803	16.8191	1.46829	19.6332	2.88206
14	178.877	11.2799	179.273	7.67391	186.154	8.72474	215.772	13.5968	197.872	21.7952	209.61	15.6996		14	14.3271	0.43	15.0229	0.87215	15.9126	0.956869	19.9844	1.5386	15.7648	1.3688	19.2183	2.36633
15	175.119	13.9031	172.492	7.76307	176.154	13.9982	219.782	15.8265	195.872	21.7606	219.782	19.5505		15	14.951	0.47	14.8662	0.750741	15.2374	1.13627	19.8674	1.45004	15.3109	1.34297	19.875	2.66409
SFig.6d	RR													SFig.6e	MV
Time	Co2+ No Laser	SEM	Laser+Co2	SEM										Time	Co2+ No Laser	SEM	Laser+Co2-20Hz	SEM
1	158.959	20.7972	226.687	10.7892										1	13.6319	1.05168	26.638	3.39809
2	161.833	21.3565	250.297	25.3959										2	13.7577	0.922196	41.4473	5.16474
3	161.781	21.3677	302.297	23.98										3	13.7894	1.41773	53.9215	9.64317
4	165.644	21.5562	338.866	26.8461										4	13.7724	1.57289	56.0096	9.04255
5	161.334	21.4384	363.456	31.5802										5	13.7028	1.39296	57.4262	9.50603
6	163.945	20.8628	355.764	36.6718										6	14.1679	0.871786	54.9371	7.05041
7	163.687	20.6954	359.674	36.9109										7	13.7296	1.35097	57.6842	7.28164
8	162.491	20.4882	336.467	33.4618										8	14.0573	0.795896	49.2336	8.07437
9	163.331	21.0704	272.982	17.6014										9	14.0845	1.53641	29.5631	6.95263
10	160.886	20.3664	232.711	22.8802										10	13.8532	1.50419	24.3975	5.69701
11	163.125	20.0915	226.561	20.1082										11	14.0668	1.27995	19.9123	6.75703
12	157.574	19.2332	207.004	18.0917										12	13.0787	1.33715	18.9034	7.49552
13	162.749	19.9436	202.613	17.7168										13	13.2003	1.52884	14.141	5.00792
14	159.599	19.8927	189.275	18.6175										14	13.3742	2.081	14.0974	4.58535
15	165.523	19.8689	191.522	16.7261										15	14.2656	1.45734	14.901	6.89719

[truncated: 1 more sheets: SFig.7]
